# Supplementary material for: Identification of novel serum proteins that distinguish idiopathic recurrent aphthous stomatitis from Behcet’s disease
Source: PeerJ. 2026 Jul 15;14:e21511. doi: 10.7717/peerj.21511 (PMC13380236; doi:10.7717/peerj.21511)
Supplement: File S1 [file peerj-14-21511-s002.xlsx]

## Sheet: RAS vs Control
Accession	Gene Name	Description	Coverage [%]	# Peptides	# PSMs	# Unique Peptides	# AAs	MW [kDa]	calc. pI	Score Sequest HT: Sequest HT	RAS-1	RAS-2	RAS-3	Control-1	Control-2	Control-3	P-value	FC	CI_low_FC	CI_high_FC	P-adj
P04259	KRT6B	Keratin, type II cytoskeletal 6B OS=Homo sapiens OX=9606 GN=KRT6B PE=1 SV=5	50	35	78	3	564	60	8	276.42	1.9714	1.94773	1.9645	0.486193	0.489152	0.469428	9.49446e-09	4.07235	3.8723	4.28403	2.72326e-06
P05109	S100A8	Protein S100-A8 OS=Homo sapiens OX=9606 GN=S100A8 PE=1 SV=1	70	11	25	11	93	10.8	7.03	70.59	1.98654	1.96066	1.95963	0.341615	0.339545	0.311594	2.44235e-08	5.94995	5.26045	6.74132	2.72326e-06
P07996	THBS1	Thrombospondin-1 OS=Homo sapiens OX=9606 GN=THBS1 PE=1 SV=2	29	32	50	32	1170	129.3	4.94	183.26	1.34627	1.35522	1.33831	0.447761	0.462687	0.464677	2.64199e-08	2.93777	2.80761	3.07473	2.72326e-06
P01857	IGHG1	Immunoglobulin heavy constant gamma 1 OS=Homo sapiens OX=9606 GN=IGHG1 PE=1 SV=1	61	16	158	9	330	36.1	8.19	602.14	1.1587	1.16277	1.16277	0.772126	0.781282	0.772126	3.35261e-08	1.49825	1.47546	1.52143	2.72326e-06
P02675	FGB	Fibrinogen beta chain OS=Homo sapiens OX=9606 GN=FGB PE=1 SV=2	73	34	342	34	491	55.9	8.27	1312.28	0.314629	0.326653	0.310621	2.31663	2.26553	2.31864	4.10129e-08	0.137941	0.130628	0.145614	2.72326e-06
P00488	F13A1	Coagulation factor XIII A chain OS=Homo sapiens OX=9606 GN=F13A1 PE=1 SV=4	21	13	25	13	732	83.2	6.09	93.67	0.5375	0.548077	0.529808	1.71635	1.68173	1.69615	5.50294e-08	0.317101	0.306242	0.328304	3.04496e-06
P06702	S100A9	Protein S100-A9 OS=Homo sapiens OX=9606 GN=S100A9 PE=1 SV=1	70	7	23	7	114	13.2	6.13	93.73	1.92245	1.93673	1.89898	0.337755	0.330612	0.294898	8.09667e-08	5.97775	5.01776	7.14592	3.50359e-06
P62805	HIST1H4A	Histone H4 OS=Homo sapiens OX=9606 GN=HIST1H4A PE=1 SV=2	23	2	3	2	103	11.4	11.36	13.07	2.3039	2.22862	2.28532	0.156134	0.157993	0.169145	8.44239e-08	14.1077	12.8638	15.4881	3.50359e-06
P02679	FGG	Fibrinogen gamma chain OS=Homo sapiens OX=9606 GN=FGG PE=1 SV=3	57	26	180	15	453	51.5	5.62	649.26	0.239919	0.248992	0.240927	2.46573	2.3871	2.45968	1.08059e-07	0.099807	0.0955257	0.104274	3.6427e-06
P08603	CFH	Complement factor H OS=Homo sapiens OX=9606 GN=CFH PE=1 SV=4	48	51	161	50	1231	139	6.61	611.01	1.38485	1.36566	1.38182	0.659596	0.668687	0.647475	1.20397e-07	2.09151	2.0218	2.16392	3.6427e-06
P02538	KRT6A	Keratin, type II cytoskeletal 6A OS=Homo sapiens OX=9606 GN=KRT6A PE=1 SV=3	48	34	76	2	564	60	8	274.2	2.02462	2.08049	2.02936	0.398674	0.402462	0.372159	1.35254e-07	5.22841	4.763	5.74536	3.6427e-06
P07355	ANXA2	Annexin A2 OS=Homo sapiens OX=9606 GN=ANXA2 PE=1 SV=2	37	12	15	12	339	38.6	7.75	58.44	2.107	2.078	2.045	0.441	0.453	0.421	1.38416e-07	4.73764	4.37701	5.1319	3.6427e-06
Q04695	KRT17	Keratin, type I cytoskeletal 17 OS=Homo sapiens OX=9606 GN=KRT17 PE=1 SV=2	44	22	35	11	432	48.1	5.02	113.77	2.05288	2.07236	2.04453	0.339518	0.378479	0.310761	1.42636e-07	5.99729	4.71596	7.67639	3.6427e-06
E7EUT5	GAPDH	Glyceraldehyde-3-phosphate dehydrogenase OS=Homo sapiens OX=9606 GN=GAPDH PE=1 SV=1	47	10	20	10	260	27.9	6.95	75.62	1.69093	1.68594	1.67996	0.534397	0.584247	0.557328	1.75904e-07	3.01725	2.7047	3.37037	3.94891e-06
P31947	SFN	14-3-3 protein sigma OS=Homo sapiens OX=9606 GN=SFN PE=1 SV=1	34	8	10	5	248	27.8	4.74	34.47	2.31778	2.41011	2.38873	0.263362	0.272109	0.271137	1.89257e-07	8.82289	8.44358	9.21865	3.94891e-06
P29508	SERPINB3	Serpin B3 OS=Homo sapiens OX=9606 GN=SERPINB3 PE=1 SV=2	25	8	10	8	390	44.5	6.81	31.63	2.18793	2.16716	2.22849	0.401583	0.412463	0.36004	1.90309e-07	5.60741	4.73699	6.65959	3.94891e-06
E7EQB2	LTF	Lactotransferrin (Fragment) OS=Homo sapiens OX=9606 GN=LTF PE=1 SV=1	19	11	11	11	696	76.6	8.02	36.52	1.04133	1.06048	1.0494	0.629032	0.634073	0.637097	2.61921e-07	1.65836	1.6275	1.68975	4.82909e-06
B4DNK4	PKM	Pyruvate kinase OS=Homo sapiens OX=9606 GN=PKM PE=1 SV=1	23	9	11	9	457	49.9	7.83	29.74	1.60529	1.61117	1.6141	0.640548	0.632713	0.677767	2.81927e-07	2.4759	2.26294	2.71134	4.82909e-06
Q6KB66	KRT80	Keratin, type II cytoskeletal 80 OS=Homo sapiens OX=9606 GN=KRT80 PE=1 SV=2	6	2	3	2	452	50.5	5.67	10.31	1.18452	1.18155	1.16171	0.657738	0.660714	0.650794	2.95369e-07	1.79144	1.75277	1.83089	4.82909e-06
P14174	MIF	Macrophage migration inhibitory factor OS=Homo sapiens OX=9606 GN=MIF PE=1 SV=4	14	2	2	2	115	12.5	7.88	4.76	1.727	1.772	1.754	0.676	0.705	0.68	3e-07	2.54876	2.43293	2.67073	4.82909e-06
P00338	LDHA	L-lactate dehydrogenase A chain OS=Homo sapiens OX=9606 GN=LDHA PE=1 SV=2	22	7	9	6	332	36.7	8.27	28.71	1.74617	1.78257	1.80843	0.45977	0.483716	0.458812	3.1181e-07	3.80601	3.58058	4.04723	4.82909e-06
P02775	PPBP	Platelet basic protein OS=Homo sapiens OX=9606 GN=PPBP PE=1 SV=3	27	3	4	3	128	13.9	8.79	15.55	1.59286	1.5449	1.60816	0.258163	0.277551	0.273469	3.2e-07	5.86507	5.42312	6.34734	4.82909e-06
Q16778	HIST2H2BE	Histone H2B type 2-E OS=Homo sapiens OX=9606 GN=HIST2H2BE PE=1 SV=3	19	3	4	3	126	13.9	10.32	11.17	2.25501	2.26552	2.18625	0.210124	0.276982	0.260745	4.02939e-07	8.96807	6.34806	12.8413	5.81634e-06
P17931	LGALS3	Galectin-3 OS=Homo sapiens OX=9606 GN=LGALS3 PE=1 SV=5	7	2	2	2	250	26.1	8.56	6.05	1.42284	1.40844	1.39198	0.76749	0.771605	0.784979	4.29923e-07	1.81718	1.77081	1.86477	5.94727e-06
Q9NZT1	CALML5	Calmodulin-like protein 5 OS=Homo sapiens OX=9606 GN=CALML5 PE=1 SV=2	18	2	3	2	146	15.9	4.44	11.86	1.77745	1.76459	1.8002	0.548961	0.580613	0.610287	5.12663e-07	3.07049	2.7104	3.4847	6.80817e-06
P25815	S100P	Protein S100-P OS=Homo sapiens OX=9606 GN=S100P PE=1 SV=2	32	3	4	3	95	10.4	4.88	10.77	1.53041	1.5005	1.55733	0.518445	0.499501	0.522433	5.73417e-07	2.97864	2.83385	3.13131	7.32209e-06
Q09666	AHNAK	Neuroblast differentiation-associated protein AHNAK OS=Homo sapiens OX=9606 GN=AHNAK PE=1 SV=2	1	2	2	2	5890	628.7	6.15	2.99	2.32135	2.29915	2.32241	0.473573	0.369979	0.460888	6.03777e-07	5.32253	3.82839	7.48819	7.42422e-06
P05156	CFI	Complement factor I OS=Homo sapiens OX=9606 GN=CFI PE=1 SV=2	33	15	33	15	583	65.7	7.5	126.85	1.32413	1.32924	1.31595	0.663599	0.662577	0.627812	6.91146e-07	2.0314	1.88369	2.1921	8.19502e-06
P59665	DEFA1	Neutrophil defensin 1 OS=Homo sapiens OX=9606 GN=DEFA1 PE=1 SV=1	28	3	4	3	94	10.2	6.99	11.51	1.12103	1.10154	1.1159	0.502564	0.488205	0.522051	7.39987e-07	2.20678	2.04439	2.38373	8.47158e-06
P02533	KRT14	Keratin, type I cytoskeletal 14 OS=Homo sapiens OX=9606 GN=KRT14 PE=1 SV=4	53	28	53	10	472	51.5	5.16	176.33	1.35425	1.33687	1.35232	0.694981	0.684363	0.65444	9.36725e-07	1.98813	1.84903	2.13901	1.03664e-05
E9PG40	APP	Amyloid-beta A4 protein OS=Homo sapiens OX=9606 GN=APP PE=1 SV=1	5	3	4	3	714	80.8	4.82	15.82	1.2593	1.30955	1.31256	0.427136	0.435176	0.445226	1.172e-06	2.96849	2.82283	3.12143	1.25517e-05
P04003	C4BPA	C4b-binding protein alpha chain OS=Homo sapiens OX=9606 GN=C4BPA PE=1 SV=2	55	25	137	25	597	67	7.3	477.62	1.15838	1.14112	1.15838	0.721827	0.708629	0.695431	1.2791e-06	1.62655	1.56434	1.69154	1.28732e-05
P02776	PF4	Platelet factor 4 OS=Homo sapiens OX=9606 GN=PF4 PE=1 SV=2	36	4	10	2	101	10.8	8.62	39.92	1.23911	1.20829	1.19129	0.458023	0.463337	0.435707	1.27956e-06	2.68128	2.50863	2.86709	1.28732e-05
P08519	LPA	Apolipoprotein(a) OS=Homo sapiens OX=9606 GN=LPA PE=1 SV=1	32	19	25	19	4548	501	5.88	90.03	0.743902	0.771341	0.769309	1.22053	1.20732	1.20833	1.33595e-06	0.628284	0.600287	0.657425	1.30452e-05
P07737	PFN1	Profilin-1 OS=Homo sapiens OX=9606 GN=PFN1 PE=1 SV=2	48	6	13	6	140	15	8.27	52.54	0.858025	0.859053	0.842593	1.19856	1.21708	1.20062	1.52708e-06	0.707824	0.69204	0.723945	1.44854e-05
Q08380	LGALS3BP	Galectin-3-binding protein OS=Homo sapiens OX=9606 GN=LGALS3BP PE=1 SV=1	36	16	32	16	585	65.3	5.27	136.29	0.94274	0.94274	0.933538	0.739264	0.738241	0.728016	1.70062e-06	1.27816	1.25621	1.30053	1.56835e-05
P01024	C3	Complement C3 OS=Homo sapiens OX=9606 GN=C3 PE=1 SV=2	74	122	1123	118	1663	187	6.4	4225.96	0.919517	0.910463	0.920523	1.19819	1.18008	1.19618	1.94878e-06	0.769491	0.756391	0.782834	1.67834e-05
P06396	GSN	Gelsolin OS=Homo sapiens OX=9606 GN=GSN PE=1 SV=1	54	34	103	27	782	85.6	6.28	384.62	0.862512	0.871414	0.856578	1.45994	1.45005	1.41642	1.96724e-06	0.598765	0.579548	0.618693	1.67834e-05
P0DJI8	SAA1	Serum amyloid A-1 protein OS=Homo sapiens OX=9606 GN=SAA1 PE=1 SV=1	68	10	32	5	122	13.5	6.79	107.65	0.784413	0.82085	0.815789	0.300607	0.309717	0.312753	1.97154e-06	2.62281	2.48944	2.76299	1.67834e-05
Q15113	PCOLCE	Procollagen C-endopeptidase enhancer 1 OS=Homo sapiens OX=9606 GN=PCOLCE PE=1 SV=2	2	1	1	1	449	47.9	7.43	2.46	1.45048	1.47284	1.41001	0.644302	0.669862	0.651757	2.41221e-06	2.20423	2.1009	2.31249	1.88754e-05
A0A0A0MSV6	C1QB	Complement C1q subcomponent subunit B (Fragment) OS=Homo sapiens OX=9606 GN=C1QB PE=1 SV=6	23	5	16	5	228	24	9.16	51.31	0.997082	1.00292	0.991245	0.718872	0.729572	0.708171	2.44565e-06	1.38701	1.34329	1.43233	1.88754e-05
P40197	GP5	Platelet glycoprotein V OS=Homo sapiens OX=9606 GN=GP5 PE=1 SV=1	8	4	4	4	560	60.9	9.63	14.19	1.31606	1.35855	1.31088	0.502591	0.534715	0.548187	2.46301e-06	2.51373	2.28778	2.76493	1.88754e-05
P31151	S100A7	Protein S100-A7 OS=Homo sapiens OX=9606 GN=S100A7 PE=1 SV=4	48	5	8	5	101	11.5	6.77	27.37	2.22142	2.10917	2.24923	0.45829	0.421215	0.455201	2.49126e-06	4.92978	4.47783	5.43105	1.88754e-05
P06733	ENO1	Alpha-enolase OS=Homo sapiens OX=9606 GN=ENO1 PE=1 SV=2	30	12	16	12	434	47.1	7.39	55.96	1.30897	1.32943	1.34405	0.863548	0.875244	0.854776	2.50156e-06	1.53551	1.49204	1.58022	1.88754e-05
P18206	VCL	Vinculin OS=Homo sapiens OX=9606 GN=VCL PE=1 SV=4	46	48	62	48	1134	123.7	5.66	206.78	0.780142	0.796353	0.797366	1.30193	1.30294	1.26748	2.67563e-06	0.61303	0.593326	0.633429	1.97402e-05
P15924	DSP	Desmoplakin OS=Homo sapiens OX=9606 GN=DSP PE=1 SV=3	14	41	45	41	2871	331.6	6.81	137.79	1.38693	1.38593	1.34372	0.702513	0.692462	0.663317	3.13266e-06	2	1.88191	2.1263	2.26096e-05
E9PPZ3	AP2A2	AP-2 complex subunit alpha-2 (Fragment) OS=Homo sapiens OX=9606 GN=AP2A2 PE=4 SV=1	12	1	1	1	60	6.7	8.21	3.04	1.47899	1.43137	1.39776	0.348273	0.30719	0.277311	3.56625e-06	4.61862	3.56334	6.03553	2.5017e-05
A6XND1	IGFBP3	Insulin-like growth factor binding protein 3 isoform b OS=Homo sapiens OX=9606 GN=IGFBP3 PE=1 SV=1	27	6	11	6	263	29	8.46	39.12	1.16966	1.18263	1.18762	0.886228	0.863273	0.874251	3.61691e-06	1.34918	1.31351	1.38593	2.5017e-05
Q9P2E9	RRBP1	Ribosome-binding protein 1 OS=Homo sapiens OX=9606 GN=RRBP1 PE=1 SV=5	12	2	2	2	1410	152.4	8.6	7.23	1.8681	1.79448	1.84254	0.599182	0.497955	0.555215	3.849e-06	3.33168	2.68718	4.15336	2.60789e-05
I6L8B7	FABP5	Fatty acid-binding protein 5 OS=Homo sapiens OX=9606 GN=FABP5 PE=1 SV=1	34	3	4	3	101	11.3	6.07	13.7	1.63188	1.55598	1.55408	0.586338	0.617647	0.579696	3.97341e-06	2.65851	2.47601	2.85517	2.63834e-05
P10619	CTSA	Lysosomal protective protein OS=Homo sapiens OX=9606 GN=CTSA PE=1 SV=2	4	2	2	2	480	54.4	6.61	5.2	1.09091	1.1177	1.1311	0.666986	0.674641	0.683254	4.22687e-06	1.64934	1.58826	1.71254	2.75161e-05
P13647	KRT5	Keratin, type II cytoskeletal 5 OS=Homo sapiens OX=9606 GN=KRT5 PE=1 SV=3	49	36	84	23	590	62.3	7.74	287.8	1.43439	1.39066	1.38171	0.66998	0.680915	0.633201	4.4333e-06	2.12024	1.96028	2.29486	2.83049e-05
P84243	H3F3A	Histone H3.3 OS=Homo sapiens OX=9606 GN=H3F3A PE=1 SV=2	5	1	1	1	136	15.3	11.27	2.49	2.16251	2.12382	1.97936	0.190026	0.212382	0.204643	4.67249e-06	10.3215	9.16296	11.6345	2.87786e-05
P14923	JUP	Junction plakoglobin OS=Homo sapiens OX=9606 GN=JUP PE=1 SV=3	17	11	13	11	745	81.7	6.14	43.88	1.22606	1.2843	1.25765	0.691017	0.686081	0.688055	4.68085e-06	1.82457	1.72503	1.92918	2.87786e-05
P01008	SERPINC1	Antithrombin-III OS=Homo sapiens OX=9606 GN=SERPINC1 PE=1 SV=1	59	32	224	32	464	52.6	6.71	818.44	0.867543	0.859454	0.866532	1.33165	1.29424	1.2912	4.85516e-06	0.662106	0.637028	0.688295	2.93075e-05
Q15485	FCN2	Ficolin-2 OS=Homo sapiens OX=9606 GN=FCN2 PE=1 SV=2	12	4	5	4	313	34	6.77	19.77	0.809072	0.768987	0.78903	1.56857	1.51582	1.50422	5.48455e-06	0.515862	0.488452	0.544758	3.25156e-05
P47929	LGALS7	Galectin-7 OS=Homo sapiens OX=9606 GN=LGALS7 PE=1 SV=2	44	5	5	5	136	15.1	7.62	17.18	1.82891	1.87709	1.76401	0.533923	0.560472	0.473943	6.2218e-06	3.48777	2.89442	4.2207	3.56643e-05
P09486	SPARC	SPARC OS=Homo sapiens OX=9606 GN=SPARC PE=1 SV=1	34	8	13	8	303	34.6	4.84	45.59	1.23795	1.19076	1.18584	0.542773	0.579154	0.53884	6.43204e-06	2.17644	2.00732	2.36141	3.56643e-05
E7EN95	FLNB	Filamin-B OS=Homo sapiens OX=9606 GN=FLNB PE=1 SV=1	1	3	3	1	2409	256.1	5.73	8.44	2.03796	1.89352	2.05185	0.356481	0.357407	0.397222	6.44387e-06	5.385	4.74586	6.11792	3.56643e-05
P22735	TGM1	Protein-glutamine gamma-glutamyltransferase K OS=Homo sapiens OX=9606 GN=TGM1 PE=1 SV=4	3	2	2	2	817	89.7	6.04	4.27	1.6356	1.62618	1.64607	0.732984	0.697382	0.630366	6.4621e-06	2.38161	1.9748	2.88337	3.56643e-05
B7ZKJ8	ITIH4	ITIH4 protein OS=Homo sapiens OX=9606 GN=ITIH4 PE=1 SV=1	48	36	175	13	935	103.8	6.89	682.43	1.0994	1.08233	1.10241	0.796185	0.792169	0.771084	6.55935e-06	1.39191	1.34375	1.442	3.56643e-05
P22528	SPRR1B	Cornifin-B OS=Homo sapiens OX=9606 GN=SPRR1B PE=1 SV=2	9	1	2	1	89	9.9	8.48	4.94	1.7748	1.65972	1.70139	0.595238	0.62004	0.572421	6.69747e-06	2.87292	2.63952	3.12789	3.56643e-05
P02042	HBD	Hemoglobin subunit delta OS=Homo sapiens OX=9606 GN=HBD PE=1 SV=2	62	8	56	4	147	16	8.05	218.22	0.738589	0.760373	0.762448	1.23133	1.21784	1.18776	6.76763e-06	0.621791	0.596853	0.647785	3.56643e-05
A0A024R6I7	SERPINA1	Alpha-1-antitrypsin OS=Homo sapiens OX=9606 GN=SERPINA1 PE=1 SV=1	69	32	881	2	418	46.7	5.59	3436.54	1.26869	1.26061	1.31616	0.750505	0.741414	0.731313	7.63245e-06	1.72967	1.64872	1.81414	3.95933e-05
P04275	VWF	von Willebrand factor OS=Homo sapiens OX=9606 GN=VWF PE=1 SV=4	23	53	74	53	2813	309.1	5.48	263.18	1.03564	1.06436	1.0396	0.634653	0.662376	0.628713	7.87873e-06	1.63033	1.53977	1.72686	4.00386e-05
P02741	CRP	C-reactive protein OS=Homo sapiens OX=9606 GN=CRP PE=1 SV=1	25	5	14	5	224	25	5.63	46.29	0.847251	0.798371	0.849287	0.332994	0.335031	0.342159	8.04468e-06	2.46976	2.29037	2.66139	4.00386e-05
P05387	RPLP2	60S acidic ribosomal protein P2 OS=Homo sapiens OX=9606 GN=RPLP2 PE=1 SV=1	10	1	1	1	115	11.7	4.54	2.98	2.04413	1.98873	1.87793	0.352113	0.415962	0.335211	8.08008e-06	5.35745	4.20909	6.86993	4.00386e-05
P68871	HBB	Hemoglobin subunit beta OS=Homo sapiens OX=9606 GN=HBB PE=1 SV=2	71	10	97	6	147	16	7.28	377.34	0.7428	0.747766	0.731877	1.1718	1.15789	1.12512	9.51894e-06	0.643288	0.616189	0.67172	4.64748e-05
P36980	CFHR2	Complement factor H-related protein 2 OS=Homo sapiens OX=9606 GN=CFHR2 PE=1 SV=1	34	7	15	6	270	30.6	6.38	49.09	1.28495	1.27108	1.26894	0.740662	0.677695	0.680896	1.07286e-05	1.82206	1.61553	2.0584	5.07005e-05
C9JU00	FGG	Fibrinogen gamma chain (Fragment) OS=Homo sapiens OX=9606 GN=FGG PE=1 SV=1	80	12	69	1	123	14	7.2	261.98	0.289206	0.385947	0.233198	2.42261	2.50916	2.29124	1.09186e-05	0.125758	0.0674663	0.224886	5.07005e-05
Q99592	ZBTB18	Zinc finger and BTB domain-containing protein 18 OS=Homo sapiens OX=9606 GN=ZBTB18 PE=1 SV=1	1	1	1	1	522	58.3	5.69	2.42	1.26155	1.35103	1.35005	0.466077	0.422812	0.432645	1.09423e-05	2.99851	2.69843	3.33436	5.07005e-05
P00747	PLG	Plasminogen OS=Homo sapiens OX=9606 GN=PLG PE=1 SV=2	53	41	122	41	810	90.5	7.24	444	1.20884	1.1998	1.23896	0.85743	0.85241	0.835341	1.11367e-05	1.43314	1.38338	1.48459	5.07005e-05
P61224	RAP1B	Ras-related protein Rap-1b OS=Homo sapiens OX=9606 GN=RAP1B PE=1 SV=1	39	6	11	6	184	20.8	5.78	35.21	0.714017	0.709313	0.697084	1.20602	1.2333	1.17215	1.1148e-05	0.587132	0.556834	0.619283	5.07005e-05
P69905	HBA1	Hemoglobin subunit alpha OS=Homo sapiens OX=9606 GN=HBA1 PE=1 SV=2	56	7	45	7	142	15.2	8.68	179.05	0.782609	0.796443	0.779644	1.08893	1.0919	1.12253	1.22102e-05	0.714029	0.689923	0.739054	5.47809e-05
G3V4U0	FBLN5	Fibulin-5 OS=Homo sapiens OX=9606 GN=FBLN5 PE=1 SV=1	3	1	1	1	453	50.8	4.77	3.31	0.755847	0.781104	0.765201	1.4247	1.47521	1.39008	1.36366e-05	0.536633	0.504805	0.570703	6.03647e-05
B1AHL2	FBLN1	Fibulin-1 OS=Homo sapiens OX=9606 GN=FBLN1 PE=1 SV=1	32	17	32	4	721	78.3	5.39	111.54	0.774436	0.730263	0.753759	1.30733	1.25094	1.28008	1.41384e-05	0.588394	0.553633	0.62518	6.16162e-05
P04083	ANXA1	Annexin A1 OS=Homo sapiens OX=9606 GN=ANXA1 PE=1 SV=2	6	2	2	2	346	38.7	7.02	2.5	1.79233	1.78859	1.93826	0.572498	0.532273	0.556595	1.42905e-05	3.32207	3.01751	3.6555	6.16162e-05
P08779	KRT16	Keratin, type I cytoskeletal 16 OS=Homo sapiens OX=9606 GN=KRT16 PE=1 SV=4	52	25	48	12	473	51.2	5.05	173.62	1.71275	1.63039	1.77549	0.584314	0.621569	0.619608	1.4943e-05	2.80397	2.56236	3.06709	6.36035e-05
A0A075B6I9	IGLV7-46	Immunoglobulin lambda variable 7-46 OS=Homo sapiens OX=9606 GN=IGLV7-46 PE=3 SV=4	15	2	5	1	117	12.5	7.2	14.07	1.11917	1.10363	1.11606	0.883938	0.873575	0.854922	1.54585e-05	1.27806	1.23315	1.32482	6.49648e-05
P09871	C1S	Complement C1s subcomponent OS=Homo sapiens OX=9606 GN=C1S PE=1 SV=1	45	24	83	23	688	76.6	4.96	335.31	0.852113	0.858149	0.853119	1.30885	1.2837	1.2495	1.6115e-05	0.66719	0.631005	0.705699	6.67008e-05
P19652	ORM2	Alpha-1-acid glycoprotein 2 OS=Homo sapiens OX=9606 GN=ORM2 PE=1 SV=2	48	11	73	7	201	23.6	5.11	252.31	1.00584	0.9815	0.996105	0.800389	0.808179	0.810127	1.63858e-05	1.23349	1.20238	1.26533	6.67008e-05
P20851	C4BPB	C4b-binding protein beta chain OS=Homo sapiens OX=9606 GN=C4BPB PE=1 SV=1	46	9	29	9	252	28.3	5.14	99.53	1.16684	1.16785	1.17904	0.731434	0.721261	0.671414	1.66318e-05	1.65421	1.48043	1.85093	6.67008e-05
P30492	HLA-B	HLA class I histocompatibility antigen, B-54 alpha chain OS=Homo sapiens OX=9606 GN=HLA-B PE=1 SV=1	9	3	3	1	362	40.4	6.3	9.15	1.23314	1.24181	1.23314	0.543353	0.628131	0.552023	1.66752e-05	2.15148	1.7708	2.62518	6.67008e-05
Q86UX7	FERMT3	Fermitin family homolog 3 OS=Homo sapiens OX=9606 GN=FERMT3 PE=1 SV=1	21	11	15	11	667	75.9	6.98	52.57	0.841574	0.885974	0.838547	1.27043	1.25126	1.24218	2.15946e-05	0.681769	0.637459	0.728761	8.53501e-05
P35579	MYH9	Myosin-9 OS=Homo sapiens OX=9606 GN=MYH9 PE=1 SV=4	2	4	4	3	1960	226.4	5.6	11.17	1.27183	1.31143	1.29253	0.676868	0.625563	0.584158	2.21284e-05	2.05439	1.73021	2.44779	8.64309e-05
A0A2R8YDT1	GLUL	Glutamine synthetase OS=Homo sapiens OX=9606 GN=GLUL PE=1 SV=1	1	1	1	1	507	57.1	8.37	2.3	2.15033	2.0295	2.29305	0.342531	0.376784	0.289248	2.23908e-05	6.41792	4.86437	8.5468	8.64389e-05
A0A0A0MS14	IGHV1-45	Immunoglobulin heavy variable 1-45 OS=Homo sapiens OX=9606 GN=IGHV1-45 PE=3 SV=1	15	2	3	2	117	13.5	9.1	8.79	1.2637	1.19648	1.2213	0.780765	0.792141	0.778697	2.48408e-05	1.56552	1.47234	1.66385	9.45245e-05
P05062	ALDOB	Fructose-bisphosphate aldolase B OS=Homo sapiens OX=9606 GN=ALDOB PE=1 SV=2	24	8	9	7	364	39.4	7.87	35.01	0.695833	0.791667	0.741667	1.61458	1.625	1.53958	2.51603e-05	0.466434	0.406782	0.53366	9.45245e-05
P10412	HIST1H1E	Histone H1.4 OS=Homo sapiens OX=9606 GN=HIST1H1E PE=1 SV=2	8	2	2	2	219	21.9	11.03	5.8	1.63866	1.52834	1.59312	0.532389	0.625506	0.629555	2.53394e-05	2.66308	2.17088	3.28352	9.45245e-05
Q15149	PLEC	Plectin OS=Homo sapiens OX=9606 GN=PLEC PE=1 SV=3	0	1	1	1	4684	531.5	5.96	2.6	1.37772	1.41862	1.38033	0.581375	0.448216	0.502176	2.73081e-05	2.7267	1.99688	3.76521	0.000100737
A0A1B0GVD5	CTSD	Cathepsin D OS=Homo sapiens OX=9606 GN=CTSD PE=1 SV=1	18	7	12	7	409	44.2	6.54	36.6	1.41901	1.4161	1.33463	0.783705	0.764306	0.753637	2.79073e-05	1.81163	1.68634	1.94518	0.0001009
P09172	DBH	Dopamine beta-hydroxylase OS=Homo sapiens OX=9606 GN=DBH PE=1 SV=3	20	10	13	10	617	69	6.42	46.82	1.26755	1.25432	1.27467	0.814852	0.784334	0.739573	2.79602e-05	1.62331	1.44526	1.82612	0.0001009
A0A0C4DGZ8	GP1BA	Glycoprotein Ib (Platelet), alpha polypeptide OS=Homo sapiens OX=9606 GN=GP1BA PE=1 SV=1	11	5	9	5	626	68.9	6.68	39.86	1.25132	1.1943	1.28722	0.662091	0.671595	0.662091	2.89611e-05	1.87037	1.7109	2.04285	0.000103388
J3KPA1	CRISP3	Cysteine-rich secretory protein 3 OS=Homo sapiens OX=9606 GN=CRISP3 PE=1 SV=1	18	5	10	5	276	31	7.61	31.35	1.0826	1.10914	1.11603	0.877089	0.872173	0.860374	3.32462e-05	1.26752	1.22651	1.30976	0.000116608
Q5T0I0	GSN	Gelsolin (Fragment) OS=Homo sapiens OX=9606 GN=GSN PE=1 SV=1	36	8	22	1	260	28.9	7.9	74.53	1.62347	1.76939	1.76735	0.594898	0.636735	0.545918	3.33667e-05	2.90299	2.48286	3.40216	0.000116608
K7EL66	MAPRE2	Microtubule-associated protein RP/EB family member 2 (Fragment) OS=Homo sapiens OX=9606 GN=MAPRE2 PE=1 SV=1	13	1	1	1	134	15	9.7	2.61	0.727092	0.656375	0.752988	1.45319	1.42032	1.38546	3.48437e-05	0.501637	0.427704	0.5866	0.000120501
P49913	CAMP	Cathelicidin antimicrobial peptide OS=Homo sapiens OX=9606 GN=CAMP PE=1 SV=1	19	3	3	3	170	19.3	9.41	8.43	1.35662	1.32951	1.3316	0.79562	0.713243	0.708029	3.52594e-05	1.81232	1.55246	2.1216	0.000120682
P62937	PPIA	Peptidyl-prolyl cis-trans isomerase A OS=Homo sapiens OX=9606 GN=PPIA PE=1 SV=2	30	5	6	5	165	18	7.81	21.7	1.243	1.21	1.189	0.794	0.835	0.802	3.63601e-05	1.49815	1.41603	1.58525	0.000123179
P05164	MPO	Myeloperoxidase OS=Homo sapiens OX=9606 GN=MPO PE=1 SV=1	5	3	3	3	745	83.8	8.97	9.52	0.893655	0.868633	0.93387	0.433423	0.474531	0.459339	3.90859e-05	1.9719	1.79201	2.17094	0.000129956
P04792	HSPB1	Heat shock protein beta-1 OS=Homo sapiens OX=9606 GN=HSPB1 PE=1 SV=2	18	3	4	3	205	22.8	6.4	15.4	1.47388	1.54701	1.47104	0.670465	0.754036	0.646724	3.91433e-05	2.16873	1.82225	2.59091	0.000129956
Q5R345	SELP	P-selectin OS=Homo sapiens OX=9606 GN=SELP PE=1 SV=1	1	1	1	1	768	84.3	6.52	2.74	1.00856	1.03996	1.05233	0.634634	0.679353	0.634634	4.16064e-05	1.59131	1.46841	1.72574	0.000136766
P08670	VIM	Vimentin OS=Homo sapiens OX=9606 GN=VIM PE=1 SV=4	5	2	2	2	466	53.6	5.12	6.48	1.47122	1.49561	1.46341	0.529756	0.512195	0.658537	4.24625e-05	2.60528	1.87426	3.66733	0.000137274
A0A0G2JIW1	HSPA1B	Heat shock 70 kDa protein 1B OS=Homo sapiens OX=9606 GN=HSPA1B PE=1 SV=1	11	7	8	4	642	70.1	5.66	21.48	1.43124	1.4724	1.37512	0.594949	0.616464	0.693171	4.2588e-05	2.24656	1.89891	2.66726	0.000137274
O00299	CLIC1	Chloride intracellular channel protein 1 OS=Homo sapiens OX=9606 GN=CLIC1 PE=1 SV=4	38	5	6	5	241	26.9	5.17	25.63	0.813218	0.828544	0.826628	1.21839	1.2318	1.16762	4.48901e-05	0.682288	0.641529	0.725971	0.000143303
P02763	ORM1	Alpha-1-acid glycoprotein 1 OS=Homo sapiens OX=9606 GN=ORM1 PE=1 SV=1	56	11	179	7	201	23.5	5.02	712.05	0.964682	0.972755	0.971746	0.799193	0.792129	0.820383	4.80021e-05	1.20628	1.15672	1.25822	0.000151778
P31944	CASP14	Caspase-14 OS=Homo sapiens OX=9606 GN=CASP14 PE=1 SV=2	28	7	9	7	242	27.7	5.58	31.15	1.38345	1.40161	1.30373	0.772957	0.800202	0.789102	5.00804e-05	1.73088	1.59506	1.87681	0.000156856
Q9HDC9	APMAP	Adipocyte plasma membrane-associated protein OS=Homo sapiens OX=9606 GN=APMAP PE=1 SV=2	20	9	12	9	416	46.5	6.16	41.03	1.2123	1.16667	1.15873	0.871032	0.872024	0.869048	5.06939e-05	1.35435	1.27511	1.43795	0.000157293
P01031	C5	Complement C5 OS=Homo sapiens OX=9606 GN=C5 PE=1 SV=4	35	58	136	58	1676	188.2	6.52	509.94	1.23439	1.2088	1.2477	0.886387	0.86694	0.830092	5.13908e-05	1.42868	1.33291	1.53221	0.000157979
P02743	APCS	Serum amyloid P-component OS=Homo sapiens OX=9606 GN=APCS PE=1 SV=2	28	7	27	7	223	25.4	6.54	99.23	1.06002	1.07528	1.08749	0.879959	0.861648	0.88708	5.55108e-05	1.22601	1.18746	1.26585	0.000169079
Q9Y490	TLN1	Talin-1 OS=Homo sapiens OX=9606 GN=TLN1 PE=1 SV=3	23	49	59	49	2541	269.6	6.07	198.55	0.782651	0.846979	0.770955	1.27778	1.28168	1.24659	5.67301e-05	0.63073	0.562539	0.706084	0.000170951
P08697	SERPINF2	Alpha-2-antiplasmin OS=Homo sapiens OX=9606 GN=SERPINF2 PE=1 SV=3	40	19	76	19	491	54.5	6.29	263.7	0.866332	0.855276	0.874372	1.22814	1.20402	1.16683	5.71553e-05	0.721307	0.682929	0.762117	0.000170951
P48059	LIMS1	LIM and senescent cell antigen-like-containing domain protein 1 OS=Homo sapiens OX=9606 GN=LIMS1 PE=1 SV=4	10	3	3	3	325	37.2	8.05	5.21	0.807087	0.824803	0.804134	1.16339	1.12795	1.10531	5.98295e-05	0.717183	0.680141	0.756484	0.000177352
Q96IY4	CPB2	Carboxypeptidase B2 OS=Homo sapiens OX=9606 GN=CPB2 PE=1 SV=2	8	4	4	4	423	48.4	7.71	12.04	1.25025	1.29377	1.3363	0.631058	0.649852	0.715134	6.05115e-05	1.944	1.69932	2.22869	0.000177786
B4DPQ0	C1R	cDNA FLJ54471, highly similar to Complement C1r subcomponent (EC 3.4.21.41) OS=Homo sapiens OX=9606 GN=C1R PE=1 SV=1	45	24	60	23	719	81.8	6.37	242.8	0.88685	0.867482	0.88787	1.29052	1.25892	1.22018	6.16699e-05	0.700919	0.660953	0.743608	0.000178093
U3KPS2	PRTN3	Myeloblastin OS=Homo sapiens OX=9606 GN=PRTN3 PE=1 SV=1	4	1	1	1	215	23.6	8.16	3.13	1.0793	1.14315	1.05046	0.432544	0.502575	0.492276	6.1689e-05	2.29293	1.94176	2.716	0.000178093
O95497	VNN1	Pantetheinase OS=Homo sapiens OX=9606 GN=VNN1 PE=1 SV=2	15	5	7	5	513	57	5.55	27.85	1.00933	1.04663	1.03938	1.30155	1.32124	1.28497	6.30345e-05	0.792098	0.761277	0.824069	0.000180409
A0A0B4J1Y8	IGLV9-49	Immunoglobulin lambda variable 9-49 OS=Homo sapiens OX=9606 GN=IGLV9-49 PE=1 SV=1	22	3	6	2	123	13	7.28	16.66	1.0333	1.03134	1.01273	0.832517	0.801175	0.801175	6.45422e-05	1.26388	1.20718	1.32356	0.000183145
A0A0B4J1U7	IGHV6-1	Immunoglobulin heavy variable 6-1 OS=Homo sapiens OX=9606 GN=IGHV6-1 PE=3 SV=1	21	3	6	3	121	13.5	9.2	19.09	1.26483	1.24029	1.22495	0.773006	0.849693	0.794479	6.89341e-05	1.54315	1.38633	1.72014	0.00019395
A0A087WVQ9	EEF1A1	Elongation factor 1-alpha 1 OS=Homo sapiens OX=9606 GN=EEF1A1 PE=1 SV=1	17	7	8	7	441	47.9	9.03	23.8	1.91895	2.077	1.88652	0.457953	0.504559	0.654509	6.98736e-05	3.63784	2.41536	5.59793	0.000193965
P23142	FBLN1	Fibulin-1 OS=Homo sapiens OX=9606 GN=FBLN1 PE=1 SV=4	38	19	33	6	703	77.2	5.22	123.3	0.7853	0.7853	0.77853	1.24275	1.294	1.20019	7.02234e-05	0.628623	0.573998	0.689087	0.000193965
Q02985	CFHR3	Complement factor H-related protein 3 OS=Homo sapiens OX=9606 GN=CFHR3 PE=1 SV=2	7	2	2	1	330	37.3	7.55	7.18	1.3203	1.35624	1.45772	0.540169	0.554968	0.459831	7.0692e-05	2.65874	2.15826	3.29169	0.000193965
A0A2R8Y6L6	TRMU	Mitochondrial tRNA-specific 2-thiouridylase 1 OS=Homo sapiens OX=9606 GN=TRMU PE=1 SV=1	2	1	1	1	341	39.2	7.24	2.59	1.22459	1.22561	1.23374	0.962398	0.965447	0.914634	7.37489e-05	1.29603	1.20446	1.3954	0.000199814
P14780	MMP9	Matrix metalloproteinase-9 OS=Homo sapiens OX=9606 GN=MMP9 PE=1 SV=3	15	8	8	8	707	78.4	6.06	22.4	1.21107	1.2541	1.1834	0.614754	0.530738	0.501025	7.40273e-05	2.21593	1.74886	2.8273	0.000199814
M0R1V7	UBA52	Ubiquitin-60S ribosomal protein L40 (Fragment) OS=Homo sapiens OX=9606 GN=UBA52 PE=1 SV=1	40	2	4	2	63	7.1	5.36	15.97	1.41527	1.43828	1.46967	0.869247	0.908996	0.801255	7.86366e-05	1.67599	1.4526	1.93853	0.000210543
P06310	IGKV2-30	Immunoglobulin kappa variable 2-30 OS=Homo sapiens OX=9606 GN=IGKV2-30 PE=3 SV=2	38	3	12	2	120	13.2	8.51	45.29	1.13889	1.15123	1.14609	0.784979	0.798354	0.851852	8.73137e-05	1.41107	1.27126	1.56818	0.000231666
Q16777	HIST2H2AC	Histone H2A type 2-C OS=Homo sapiens OX=9606 GN=HIST2H2AC PE=1 SV=4	5	1	1	1	129	14	10.9	2.63	2.23375	1.92144	1.92823	0.383123	0.363725	0.365664	8.79214e-05	5.46818	4.50988	6.60063	0.000231666
Q14766	LTBP1	Latent-transforming growth factor beta-binding protein 1 OS=Homo sapiens OX=9606 GN=LTBP1 PE=1 SV=4	3	6	6	6	1721	186.7	5.96	15.97	1.09881	1.12451	1.1413	0.777668	0.827075	0.777668	9.13965e-05	1.41228	1.31289	1.52011	0.000238884
P07225	PROS1	Vitamin K-dependent protein S OS=Homo sapiens OX=9606 GN=PROS1 PE=1 SV=1	38	20	49	20	676	75.1	5.67	192.71	1.12877	1.08149	1.11871	0.826962	0.803823	0.782696	9.23596e-05	1.37932	1.30182	1.46168	0.000238884
P69891	HBG1	Hemoglobin subunit gamma-1 OS=Homo sapiens OX=9606 GN=HBG1 PE=1 SV=2	47	6	7	6	147	16.1	7.2	26.83	0.651485	0.679208	0.644554	1.10198	1.05446	1.02277	9.28193e-05	0.621302	0.575184	0.671404	0.000238884
A0A075B6I0	IGLV8-61	Immunoglobulin lambda variable 8-61 OS=Homo sapiens OX=9606 GN=IGLV8-61 PE=3 SV=7	20	3	9	3	122	12.8	4.55	27.55	1.1358	1.1434	1.1358	0.752137	0.82716	0.796771	9.40198e-05	1.43725	1.27835	1.61835	0.000239887
A0A087X0Q4	IGKV2-40	Immunoglobulin kappa variable 2-40 OS=Homo sapiens OX=9606 GN=IGKV2-40 PE=1 SV=1	57	4	12	3	104	11.4	4.49	47.39	1.1736	1.11371	1.17766	0.795939	0.80203	0.767513	9.46543e-05	1.46481	1.37284	1.5625	0.000239887
Q5TA01	GSTO1	Glutathione S-transferase omega-1 (Fragment) OS=Homo sapiens OX=9606 GN=GSTO1 PE=1 SV=1	14	3	3	3	180	20.9	6.55	8.94	0.761515	0.875128	0.822927	1.50154	1.42068	1.44626	9.66901e-05	0.563027	0.484218	0.652902	0.00024319
A0A0J9YWU9		Uncharacterized protein (Fragment) OS=Homo sapiens OX=9606 PE=1 SV=1	20	2	7	1	116	12.9	9.06	22	1.18455	1.24785	1.24678	0.82618	0.864807	0.821888	9.95481e-05	1.46413	1.37103	1.56346	0.000246925
P26447	S100A4	Protein S100-A4 OS=Homo sapiens OX=9606 GN=S100A4 PE=1 SV=1	16	2	2	2	101	11.7	6.11	6.26	0.812362	0.783664	0.848786	1.67991	1.60706	1.51766	9.96625e-05	0.508844	0.457761	0.566001	0.000246925
Q5T619	ZNF648	Zinc finger protein 648 OS=Homo sapiens OX=9606 GN=ZNF648 PE=2 SV=1	2	1	8	1	568	62.3	8.62	23.19	0.814213	0.832487	0.769543	1.16244	1.15838	1.12487	0.000101562	0.701237	0.643407	0.763599	0.000249767
P28799	GRN	Granulins OS=Homo sapiens OX=9606 GN=GRN PE=1 SV=2	1	1	1	1	593	63.5	6.83	2.93	1.26133	1.42237	1.35198	0.639344	0.625844	0.637416	0.000109446	2.12114	1.83634	2.4444	0.000267177
Q02487	DSC2	Desmocollin-2 OS=Homo sapiens OX=9606 GN=DSC2 PE=1 SV=1	5	3	3	3	901	99.9	5.34	8.51	1.22091	1.32051	1.25049	0.726824	0.78501	0.754438	0.000116103	1.67319	1.53019	1.82939	0.000281359
P25786	PSMA1	Proteasome subunit alpha type-1 OS=Homo sapiens OX=9606 GN=PSMA1 PE=1 SV=1	8	2	2	2	263	29.5	6.61	6.46	1.16935	1.23891	1.18347	0.84375	0.862903	0.870968	0.000118646	1.39343	1.30825	1.4835	0.000285438
P62328	TMSB4X	Thymosin beta-4 OS=Homo sapiens OX=9606 GN=TMSB4X PE=1 SV=2	45	3	4	3	44	5.1	5.06	12.01	0.567729	0.52988	0.551793	1.58765	1.66335	1.43127	0.000127736	0.352265	0.299991	0.414937	0.000305096
A0A075B6J9	IGLV2-18	Immunoglobulin lambda variable 2-18 OS=Homo sapiens OX=9606 GN=IGLV2-18 PE=3 SV=2	25	2	6	2	118	12.4	4.82	18.29	1.1846	1.20138	1.26752	0.766041	0.707799	0.773939	0.000139414	1.62538	1.47023	1.79821	0.00033061
P02654	APOC1	Apolipoprotein C-I OS=Homo sapiens OX=9606 GN=APOC1 PE=1 SV=1	35	5	24	5	83	9.3	8.47	78.63	1.25025	1.23123	1.25526	1.00701	0.97998	1.03303	0.000147894	1.23732	1.16901	1.31014	0.000348233
P00748	F12	Coagulation factor XII OS=Homo sapiens OX=9606 GN=F12 PE=1 SV=3	31	17	35	17	615	67.7	7.74	109.89	1.15863	1.18373	1.14759	0.972892	0.956827	0.936747	0.000155487	1.21751	1.16964	1.26744	0.000363533
A0A075B6H9	IGLV4-69	Immunoglobulin lambda variable 4-69 OS=Homo sapiens OX=9606 GN=IGLV4-69 PE=1 SV=1	22	3	7	2	119	12.8	6.51	21.8	1.07761	1.03881	1.07463	0.78806	0.8	0.745274	0.000161439	1.36759	1.2669	1.47724	0.000374408
P55072	VCP	Transitional endoplasmic reticulum ATPase OS=Homo sapiens OX=9606 GN=VCP PE=1 SV=4	4	3	3	3	806	89.3	5.26	9.71	1.63828	1.70842	1.89279	0.694389	0.656313	0.703407	0.000162394	2.55073	2.18249	2.97273	0.000374408
P35908	KRT2	Keratin, type II cytoskeletal 2 epidermal OS=Homo sapiens OX=9606 GN=KRT2 PE=1 SV=2	64	41	108	32	639	65.4	8	415.62	1.00919	1	0.981614	0.833504	0.81001	0.79571	0.000177225	1.22613	1.16898	1.28638	0.000405784
P04264	KRT1	Keratin, type II cytoskeletal 1 OS=Homo sapiens OX=9606 GN=KRT1 PE=1 SV=6	60	49	167	43	644	66	8.12	677.08	1.02353	0.995098	0.989216	0.80098	0.811765	0.773529	0.000183406	1.26048	1.19754	1.32697	0.00041706
A0A075B6I1	IGLV4-60	Immunoglobulin lambda variable 4-60 OS=Homo sapiens OX=9606 GN=IGLV4-60 PE=3 SV=1	13	2	2	2	120	13	6.25	5.71	1.00503	1.05427	1.05126	0.821106	0.81809	0.801005	0.000198968	1.27471	1.20535	1.34758	0.00044937
H0YBY3	GM2A	Ganglioside GM2 activator (Fragment) OS=Homo sapiens OX=9606 GN=GM2A PE=1 SV=1	8	1	1	1	104	11.3	4.75	3.28	1.33734	1.28835	1.44085	0.766174	0.719039	0.710721	0.000205156	1.85185	1.64659	2.08046	0.000460215
P02671	FGA	Fibrinogen alpha chain OS=Homo sapiens OX=9606 GN=FGA PE=1 SV=2	45	39	315	39	866	94.9	6.01	1126.82	0.283433	0.302395	0.280439	2.4012	2.56088	2.02495	0.000212694	0.123982	0.0952071	0.162837	0.000473922
P30041	PRDX6	Peroxiredoxin-6 OS=Homo sapiens OX=9606 GN=PRDX6 PE=1 SV=3	22	4	4	4	224	25	6.38	14.46	0.771144	0.878607	0.79602	1.25473	1.30746	1.26866	0.000215612	0.638442	0.547554	0.742325	0.000477221
P00734	F2	Prothrombin OS=Homo sapiens OX=9606 GN=F2 PE=1 SV=2	57	35	192	35	622	70	5.9	733.95	0.892108	0.89011	0.887113	1.17183	1.17982	1.11389	0.000218411	0.770251	0.713261	0.832334	0.000480215
O75531	BANF1	Barrier-to-autointegration factor OS=Homo sapiens OX=9606 GN=BANF1 PE=1 SV=1	9	1	1	1	89	10.1	6.09	2.74	1.85	1.769	2.092	0.601	0.583	0.454	0.000226328	3.48657	2.55542	4.80595	0.000494348
P68371	TUBB4B	Tubulin beta-4B chain OS=Homo sapiens OX=9606 GN=TUBB4B PE=1 SV=1	6	2	2	1	445	49.8	4.89	5.58	1.19372	1.24757	1.21466	0.529544	0.572924	0.389678	0.000231896	2.45013	1.50924	4.08369	0.000503199
P01344	IGF2	Insulin-like growth factor II OS=Homo sapiens OX=9606 GN=IGF2 PE=1 SV=1	14	2	5	2	180	20.1	9.32	20.41	1.15594	1.13984	1.21127	0.802817	0.832998	0.859155	0.000238472	1.40565	1.3045	1.51477	0.000514109
P04196	HRG	Histidine-rich glycoprotein OS=Homo sapiens OX=9606 GN=HRG PE=1 SV=1	31	15	29	15	525	59.5	7.5	110.55	1.16216	1.16617	1.2012	0.987988	0.962963	0.947948	0.000247721	1.21754	1.16435	1.27325	0.000530602
P02452	COL1A1	Collagen alpha-1(I) chain OS=Homo sapiens OX=9606 GN=COL1A1 PE=1 SV=5	2	2	2	2	1464	138.9	5.8	5.36	1.12779	1.12471	1.26944	0.248653	0.266359	0.418784	0.0002792	3.77164	2.01068	7.45665	0.000591975
P35858	IGFALS	Insulin-like growth factor-binding protein complex acid labile subunit OS=Homo sapiens OX=9606 GN=IGFALS PE=1 SV=1	25	13	30	13	605	66	6.79	119.41	1.20471	1.27329	1.174	0.85261	0.85261	0.818833	0.00027994	1.44688	1.32829	1.57481	0.000591975
P10599	TXN	Thioredoxin OS=Homo sapiens OX=9606 GN=TXN PE=1 SV=3	23	2	6	2	105	11.7	4.92	23.92	1.21421	1.32792	1.24162	0.847716	0.838579	0.803046	0.000304903	1.51998	1.38133	1.67102	0.000640682
P11226	MBL2	Mannose-binding protein C OS=Homo sapiens OX=9606 GN=MBL2 PE=1 SV=2	36	8	11	8	248	26.1	5.49	39.96	0.929563	0.865079	0.888889	1.44643	1.34028	1.33333	0.000311873	0.651336	0.592295	0.716633	0.000647869
C9JLC1	DARS	Aspartate--tRNA ligase, cytoplasmic (Fragment) OS=Homo sapiens OX=9606 GN=DARS PE=1 SV=1	4	1	1	1	182	20.6	8.92	2.96	1.26834	1.2529	1.23745	0.846525	0.934363	0.930502	0.000312226	1.38626	1.21766	1.58128	0.000647869
P01701	IGLV1-51	Immunoglobulin lambda variable 1-51 OS=Homo sapiens OX=9606 GN=IGLV1-51 PE=1 SV=2	38	3	5	3	117	12.2	7.03	14.76	1.08061	1.05566	1.01727	0.792706	0.742802	0.736084	0.000331115	1.38826	1.2772	1.50969	0.000682796
P04424	ASL	Argininosuccinate lyase OS=Homo sapiens OX=9606 GN=ASL PE=1 SV=4	2	1	1	1	464	51.6	6.48	3.18	0.645098	0.767647	0.723529	1.24412	1.29902	1.38137	0.000372531	0.544342	0.453527	0.651179	0.000760594
P12259	F5	Coagulation factor V OS=Homo sapiens OX=9606 GN=F5 PE=1 SV=4	18	37	57	37	2224	251.5	6.05	211.67	0.924623	0.957789	0.911558	1.17789	1.1608	1.12764	0.000373424	0.806031	0.763198	0.851177	0.000760594
P02745	C1QA	Complement C1q subcomponent subunit A OS=Homo sapiens OX=9606 GN=C1QA PE=1 SV=2	29	4	6	4	245	26	9.11	24.2	0.928709	0.958574	0.942197	0.739884	0.768786	0.712909	0.000378224	1.27363	1.17564	1.38087	0.000765673
F8W1S1	KRT74	Keratin, type II cytoskeletal 74 OS=Homo sapiens OX=9606 GN=KRT74 PE=1 SV=1	5	4	11	1	543	59.4	7.44	37.62	1.02053	1.0154	1.04312	0.850103	0.87269	0.825462	0.000387488	1.2083	1.14085	1.28022	0.000779673
P0DJI9	SAA2	Serum amyloid A-2 protein OS=Homo sapiens OX=9606 GN=SAA2 PE=1 SV=1	51	7	18	2	122	13.5	9.14	57.24	0.888563	1.00587	0.856305	0.247312	0.234604	0.349951	0.000392024	3.3067	2.09699	5.36104	0.000784048
C9JVG0	TF	Serotransferrin (Fragment) OS=Homo sapiens OX=9606 GN=TF PE=1 SV=1	57	10	164	1	134	14.7	7.14	577.87	1.24526	1.17248	1.28814	0.840479	0.80658	0.771685	0.000394436	1.53215	1.38192	1.69822	0.000784148
Q9BXR6	CFHR5	Complement factor H-related protein 5 OS=Homo sapiens OX=9606 GN=CFHR5 PE=1 SV=1	12	6	7	6	569	64.4	7.06	22.91	1.18843	1.25424	1.16251	0.724826	0.820538	0.735793	0.000412041	1.58042	1.3772	1.81738	0.000814272
P49643	PRIM2	DNA primase large subunit OS=Homo sapiens OX=9606 GN=PRIM2 PE=1 SV=2	2	1	1	1	509	58.8	7.91	2.03	0.478233	0.409545	0.380845	0.0922283	0.108675	0.114802	0.000431256	4.01839	3.09425	5.21527	0.000842651
K7EKI8	PPL	Periplakin OS=Homo sapiens OX=9606 GN=PPL PE=1 SV=1	0	1	1	1	1754	204.4	5.62	3.04	1.9863	1.90776	1.62009	0.421005	0.610046	0.4621	0.000431967	3.69297	2.50718	5.53727	0.000842651
P26641	EEF1G	Elongation factor 1-gamma OS=Homo sapiens OX=9606 GN=EEF1G PE=1 SV=3	3	1	1	1	437	50.1	6.67	4.52	1.41624	1.45076	1.63655	0.709645	0.560406	0.583756	0.000434016	2.42935	1.88362	3.15451	0.000842651
A0A0G2JMB2	IGHA2	Immunoglobulin heavy constant alpha 2 (Fragment) OS=Homo sapiens OX=9606 GN=IGHA2 PE=1 SV=1	72	16	264	1	340	36.5	6.1	1078.92	1.04888	1.0479	1.11046	0.782991	0.776149	0.825024	0.00043765	1.34522	1.24793	1.45009	0.000844766
P10124	SRGN	Serglycin OS=Homo sapiens OX=9606 GN=SRGN PE=1 SV=3	8	1	2	1	158	17.6	4.96	6.65	0.957587	1.03864	0.918944	0.456173	0.534402	0.432611	0.000444023	2.04834	1.63939	2.57361	0.000849391
P06312	IGKV4-1	Immunoglobulin kappa variable 4-1 OS=Homo sapiens OX=9606 GN=IGKV4-1 PE=1 SV=1	22	2	5	2	121	13.4	5.25	21.48	1.09915	1.05864	1.09382	0.860341	0.900853	0.84968	0.000445163	1.24541	1.16963	1.32657	0.000849391
P01706	IGLV2-11	Immunoglobulin lambda variable 2-11 OS=Homo sapiens OX=9606 GN=IGLV2-11 PE=1 SV=2	13	2	7	1	119	12.6	7.24	20.74	0.975535	0.980632	0.956167	0.745158	0.763507	0.69317	0.000448385	1.32269	1.17978	1.48521	0.00085065
B4E1Z4		cDNA FLJ55673, highly similar to Complement factor B (EC 3.4.21.47) OS=Homo sapiens OX=9606 PE=1 SV=1	45	57	238	36	1266	140.9	7.18	849.36	1.08157	1.07553	1.07654	0.853978	0.902316	0.91138	0.000459854	1.21216	1.11256	1.32174	0.000867452
A0A0S2Z4G6	TPM1	Tropomyosin 1 (Alpha), isoform CRA_o (Fragment) OS=Homo sapiens OX=9606 GN=TPM1 PE=1 SV=1	22	7	8	4	284	32.7	4.74	23.12	0.983431	1.05263	1.09357	0.692008	0.714425	0.688109	0.00048242	1.49418	1.32844	1.67785	0.000904878
G3V2W1	SERPINA10	Protein Z-dependent protease inhibitor OS=Homo sapiens OX=9606 GN=SERPINA10 PE=1 SV=1	19	9	22	9	484	55.1	7.64	76.39	1.09514	1.15461	1.08523	0.835481	0.851338	0.793855	0.000499528	1.34439	1.24211	1.45525	0.000926599
P01709	IGLV2-8	Immunoglobulin lambda variable 2-8 OS=Homo sapiens OX=9606 GN=IGLV2-8 PE=1 SV=2	14	2	9	1	118	12.4	5.91	26.06	1.07569	1.05757	1.14712	0.73774	0.793177	0.74307	0.000499582	1.44257	1.31292	1.58476	0.000926599
Q9Y5Y7	LYVE1	Lymphatic vessel endothelial hyaluronic acid receptor 1 OS=Homo sapiens OX=9606 GN=LYVE1 PE=1 SV=2	6	2	3	2	322	35.2	8.28	9.29	1.00193	1.02703	1.05598	0.852317	0.814672	0.822394	0.000512244	1.23924	1.17043	1.31199	0.000944806
P04179	SOD2	Superoxide dismutase [Mn], mitochondrial OS=Homo sapiens OX=9606 GN=SOD2 PE=1 SV=3	10	2	3	2	222	24.7	8.25	8.61	0.813282	0.873917	0.877767	1.12608	1.18961	1.13378	0.000521912	0.743583	0.680853	0.811594	0.000957319
O00194	RAB27B	Ras-related protein Rab-27B OS=Homo sapiens OX=9606 GN=RAB27B PE=1 SV=4	3	1	1	1	218	24.6	5.52	2.49	1.1343	1.06184	1.23285	0.656039	0.618357	0.605797	0.000569645	1.82374	1.56174	2.12418	0.00103117
P60174	TPI1	Triosephosphate isomerase OS=Homo sapiens OX=9606 GN=TPI1 PE=1 SV=3	31	6	10	6	286	30.8	5.92	34.14	1.14773	1.27746	1.18371	0.820076	0.798295	0.817235	0.00057088	1.48173	1.3048	1.67945	0.00103117
P21817	RYR1	Ryanodine receptor 1 OS=Homo sapiens OX=9606 GN=RYR1 PE=1 SV=3	0	1	1	1	5038	564.8	5.3	2.26	0.773684	0.810526	0.768421	1.00351	0.981579	0.953509	0.000571491	0.800597	0.752077	0.852139	0.00103117
P02768	ALB	Serum albumin OS=Homo sapiens OX=9606 GN=ALB PE=1 SV=2	79	61	1384	61	609	69.3	6.28	5051.19	1.15988	1.16087	1.16286	0.874876	0.864945	0.949355	0.000576023	1.29542	1.143	1.47071	0.00103263
A0A0C4DH26	IGKV6D-41	Immunoglobulin kappa variable 6D-41 (non-functional) (Fragment) OS=Homo sapiens OX=9606 GN=IGKV6D-41 PE=4 SV=1	10	1	2	1	115	12.6	7.12	8.22	0.914513	0.962227	0.984095	0.689861	0.713718	0.734592	0.000578523	1.33798	1.23555	1.4485	0.00103263
P13645	KRT10	Keratin, type I cytoskeletal 10 OS=Homo sapiens OX=9606 GN=KRT10 PE=1 SV=6	58	36	120	32	584	58.8	5.21	447.1	1.02964	1.00382	1.00191	0.710325	0.793499	0.762906	0.000584397	1.3391	1.17916	1.52367	0.00103754
P33908	MAN1A1	Mannosyl-oligosaccharide 1,2-alpha-mannosidase IA OS=Homo sapiens OX=9606 GN=MAN1A1 PE=1 SV=3	13	9	9	9	653	72.9	6.47	31.54	1.07016	1.02668	1.02075	0.841897	0.781621	0.812253	0.000624316	1.27992	1.18638	1.38149	0.00110252
P06681	C2	Complement C2 OS=Homo sapiens OX=9606 GN=C2 PE=1 SV=2	39	30	78	9	752	83.2	7.42	293.35	1.09826	1.11771	1.12897	0.883316	0.875128	0.80348	0.000631319	1.30563	1.1596	1.47251	0.00110898
Q9UPN9	TRIM33	E3 ubiquitin-protein ligase TRIM33 OS=Homo sapiens OX=9606 GN=TRIM33 PE=1 SV=3	1	1	1	1	1127	122.5	6.67	3.27	0.729104	0.839879	0.763343	1.69486	1.5287	1.44411	0.00064303	0.499676	0.419639	0.59553	0.00112361
A0A0J9YY99		Uncharacterized protein (Fragment) OS=Homo sapiens OX=9606 PE=1 SV=1	32	4	16	1	117	13	8.92	48.81	1.04512	1.02204	1.06716	0.882476	0.880378	0.842602	0.000659359	1.20298	1.13872	1.27104	0.00114611
P00738	HP	Haptoglobin OS=Homo sapiens OX=9606 GN=HP PE=1 SV=1	69	31	723	2	406	45.2	6.58	2569.42	0.958877	0.95988	0.966901	0.72016	0.7332	0.792377	0.000674666	1.28495	1.13518	1.45698	0.00116661
F5H423		Uncharacterized protein OS=Homo sapiens OX=9606 PE=3 SV=1	4	1	1	1	210	23.3	8.6	2.97	1.08676	1.02504	1.00358	0.634168	0.715564	0.610018	0.000682662	1.58969	1.33936	1.89347	0.00117432
A0A286YEY4	IGHG2	Immunoglobulin heavy constant gamma 2 (Fragment) OS=Homo sapiens OX=9606 GN=IGHG2 PE=1 SV=1	49	15	212	7	395	43.8	6.52	701.54	1.06196	1.06006	1.0286	0.583413	0.70734	0.695901	0.000695188	1.58589	1.23245	2.0555	0.0011897
A0A0C4DH25	IGKV3D-20	Immunoglobulin kappa variable 3D-20 OS=Homo sapiens OX=9606 GN=IGKV3D-20 PE=3 SV=1	22	2	13	2	116	12.5	4.59	52.64	1.08598	1.10031	1.03582	0.859775	0.874104	0.830092	0.000727618	1.25669	1.17503	1.34374	0.00123882
P20930	FLG	Filaggrin OS=Homo sapiens OX=9606 GN=FLG PE=1 SV=3	3	6	6	6	4061	434.9	9.25	16.67	1.27236	1.44824	1.27337	0.777889	0.756784	0.79799	0.000749256	1.71219	1.4518	2.01267	0.00126915
A0A0C4DH36	IGHV3-38	Immunoglobulin heavy variable 3-38 (non-functional) (Fragment) OS=Homo sapiens OX=9606 GN=IGHV3-38 PE=1 SV=1	19	2	4	2	116	12.8	9.25	12.01	1.04609	1.05573	1.10932	0.812433	0.867095	0.837085	0.000783557	1.27598	1.18645	1.37232	0.00132051
K7ENJ4	ATP5F1A	ATP synthase subunit alpha, mitochondrial (Fragment) OS=Homo sapiens OX=9606 GN=ATP5F1A PE=1 SV=1	5	1	1	1	199	21.3	10.45	2.82	1.5474	1.87585	1.65801	0.76298	0.84763	0.77088	0.000850229	2.13365	1.74426	2.59923	0.00142564
H0Y2Y8	ZYX	Zyxin (Fragment) OS=Homo sapiens OX=9606 GN=ZYX PE=1 SV=1	14	5	7	5	540	57.6	6.87	26.57	0.776403	0.829686	0.718363	1.13606	1.15414	1.07992	0.000879497	0.689723	0.59252	0.800741	0.0014673
P01704	IGLV2-14	Immunoglobulin lambda variable 2-14 OS=Homo sapiens OX=9606 GN=IGLV2-14 PE=1 SV=2	13	1	1	1	120	12.6	6.49	2.94	0.482201	0.545307	0.38835	1.21117	1.52508	1.36084	0.000916844	0.345577	0.241906	0.488515	0.00152196
O00533	CHL1	Neural cell adhesion molecule L1-like protein OS=Homo sapiens OX=9606 GN=CHL1 PE=1 SV=4	15	12	16	12	1208	135	5.76	54.38	1.0826	1.07768	1.01475	0.850541	0.857424	0.87119	0.000935485	1.23103	1.13614	1.33283	0.00154518
Q13201	MMRN1	Multimerin-1 OS=Homo sapiens OX=9606 GN=MMRN1 PE=1 SV=3	13	12	13	12	1228	138	7.93	37.07	1.02822	1.10913	0.982126	0.703669	0.721543	0.718721	0.000976227	1.45502	1.25868	1.67795	0.00160045
P14543	NID1	Nidogen-1 OS=Homo sapiens OX=9606 GN=NID1 PE=1 SV=3	3	4	4	4	1247	136.3	5.29	12.65	1.11818	1.09596	1.05859	0.816162	0.889899	0.853535	0.000983222	1.27861	1.17093	1.39723	0.00160045
Q17RQ9	NKPD1	NTPase KAP family P-loop domain-containing protein 1 OS=Homo sapiens OX=9606 GN=NKPD1 PE=2 SV=1	2	1	1	1	610	67.7	8.85	2.8	0.892292	0.855731	0.97332	1.32411	1.44862	1.33103	0.000983407	0.663135	0.578289	0.75953	0.00160045
P26927	MST1	Hepatocyte growth factor-like protein OS=Homo sapiens OX=9606 GN=MST1 PE=1 SV=2	15	9	9	9	711	80.3	7.68	26.42	1.22459	1.46037	1.22053	0.596545	0.634146	0.591463	0.000988602	2.14334	1.70885	2.67171	0.00160105
Q92820	GGH	Gamma-glutamyl hydrolase OS=Homo sapiens OX=9606 GN=GGH PE=1 SV=2	21	7	9	7	318	35.9	7.11	28.84	1.14242	1.14037	1.17828	0.909836	0.890369	0.969262	0.000993874	1.24972	1.13799	1.3739	0.00160178
A0A0A0MTH3	ILK	Integrin-linked protein kinase OS=Homo sapiens OX=9606 GN=ILK PE=1 SV=1	5	3	4	3	483	54.6	7.97	11.56	0.804	0.881	0.848	1.163	1.236	1.129	0.00101295	0.717971	0.646807	0.796983	0.00162277
B4E3S0	CORO1C	Coronin OS=Homo sapiens OX=9606 GN=CORO1C PE=1 SV=1	6	2	4	2	369	41.6	6.73	16.26	0.857426	0.825743	0.784158	1.10495	1.2	1.11386	0.00101668	0.721691	0.651454	0.799545	0.00162277
Q96P63	SERPINB12	Serpin B12 OS=Homo sapiens OX=9606 GN=SERPINB12 PE=1 SV=1	7	3	4	3	405	46.2	5.53	14.07	1.05126	1.15477	1.06935	0.78794	0.796985	0.734673	0.00103911	1.41205	1.2678	1.57208	0.00164633
F5H810	OLFM1	Noelin (Fragment) OS=Homo sapiens OX=9606 GN=OLFM1 PE=1 SV=1	23	5	8	5	208	24.2	6.42	27.76	1.10307	1.11298	1.05352	0.833499	0.885035	0.808722	0.00104135	1.29373	1.17845	1.42147	0.00164633
A0A087X243	GSTP1	Glutathione S-transferase P (Fragment) OS=Homo sapiens OX=9606 GN=GSTP1 PE=1 SV=1	29	1	2	1	69	7.4	7.08	3.74	1.45086	1.60385	1.83891	0.66464	0.578521	0.674772	0.00105802	2.55151	1.99357	3.25006	0.00166475
E9PPF6	PPFIA1	Liprin-alpha-1 (Fragment) OS=Homo sapiens OX=9606 GN=PPFIA1 PE=1 SV=1	7	1	2	1	158	17.6	5.05	5.18	0.984055	1.01367	1.02847	1.27107	1.33485	1.23462	0.00106745	0.78796	0.727001	0.854631	0.00167167
Q16706	MAN2A1	Alpha-mannosidase 2 OS=Homo sapiens OX=9606 GN=MAN2A1 PE=1 SV=2	6	7	8	7	1144	131.1	7.58	26.89	1.17823	1.13969	1.05299	0.801541	0.823699	0.787091	0.0011549	1.39736	1.23292	1.5808	0.00180013
P02461	COL3A1	Collagen alpha-1(III) chain OS=Homo sapiens OX=9606 GN=COL3A1 PE=1 SV=4	1	1	1	1	1466	138.5	6.61	2.66	1.14899	1.03593	1.06398	0.546012	0.667835	0.486415	0.00122989	1.91082	1.35022	2.74619	0.00190805
P13796	LCP1	Plastin-2 OS=Homo sapiens OX=9606 GN=LCP1 PE=1 SV=6	28	14	20	14	627	70.2	5.43	68.44	1.03516	1.01074	1.05469	0.856445	0.881836	0.817383	0.00131147	1.21322	1.12186	1.3129	0.00202515
A0A075B7B8	IGHV3OR16-12	Immunoglobulin heavy variable 3/OR16-12 (non-functional) (Fragment) OS=Homo sapiens OX=9606 GN=IGHV3OR16-12 PE=1 SV=1	19	2	9	1	117	12.9	6.51	31.03	1.06943	1.05492	1.09119	0.859067	0.860104	0.924352	0.0013649	1.21639	1.11229	1.33154	0.0020979
Q96QA5	GSDMA	Gasdermin-A OS=Homo sapiens OX=9606 GN=GSDMA PE=1 SV=4	2	1	1	1	445	49.3	5.29	2.51	1.28969	1.48144	1.62165	0.629897	0.616495	0.725773	0.00139107	2.22739	1.75005	2.8251	0.00212827
P08567	PLEK	Pleckstrin OS=Homo sapiens OX=9606 GN=PLEK PE=1 SV=3	19	5	6	5	350	40.1	8.28	21.04	0.788719	0.811663	0.696941	1.20937	1.34226	1.18069	0.00141714	0.615523	0.51813	0.730361	0.00215821
P27348	YWHAQ	14-3-3 protein theta OS=Homo sapiens OX=9606 GN=YWHAQ PE=1 SV=1	23	6	8	1	245	27.7	4.78	28.51	1.27892	1.20359	1.41076	0.790135	0.836771	0.761435	0.00146501	1.63012	1.38171	1.91782	0.00222093
P18669	PGAM1	Phosphoglycerate mutase 1 OS=Homo sapiens OX=9606 GN=PGAM1 PE=1 SV=2	25	4	5	4	254	28.8	7.18	15.57	1.29851	1.49552	1.26866	0.79403	0.814925	0.783085	0.00148762	1.69842	1.37641	2.08512	0.00223945
A0A0C4DH34	IGHV4-28	Immunoglobulin heavy variable 4-28 OS=Homo sapiens OX=9606 GN=IGHV4-28 PE=3 SV=1	21	2	8	2	117	13.1	9.29	22.89	1.04188	1.11338	1.02247	0.849847	0.813075	0.81716	0.00149072	1.2813	1.16796	1.40431	0.00223945
Q71U36	TUBA1A	Tubulin alpha-1A chain OS=Homo sapiens OX=9606 GN=TUBA1A PE=1 SV=1	20	7	8	1	451	50.1	5.06	27.61	1.47282	1.36718	1.3159	0.955897	0.993846	1.02872	0.00150643	1.39532	1.24043	1.5675	0.00225286
A0A0A0MRZ8	IGKV3D-11	Immunoglobulin kappa variable 3D-11 OS=Homo sapiens OX=9606 GN=IGKV3D-11 PE=3 SV=6	14	2	7	1	115	12.6	5.29	18.97	1.16737	1.18316	1.06632	0.854737	0.834737	0.797895	0.00152656	1.37368	1.22301	1.5409	0.00227273
Q6UY14	ADAMTSL4	ADAMTS-like protein 4 OS=Homo sapiens OX=9606 GN=ADAMTSL4 PE=1 SV=2	3	2	3	2	1074	116.5	8.34	9.67	1.12149	1.08133	1.09137	0.885542	0.911647	0.821285	0.00156755	1.25805	1.11865	1.41721	0.00231565
Q92876	KLK6	Kallikrein-6 OS=Homo sapiens OX=9606 GN=KLK6 PE=1 SV=1	5	1	1	1	244	26.8	7.44	3.24	0.830325	0.859206	0.943682	0.400722	0.488087	0.537906	0.00156934	1.84565	1.35178	2.54983	0.00231565
A0A096LP69	CD99	CD99 antigen OS=Homo sapiens OX=9606 GN=CD99 PE=1 SV=1	5	1	1	1	184	18.8	4.75	3.91	1.18317	1.12277	1.16139	0.920792	0.974257	0.890099	0.00168124	1.24493	1.13439	1.36751	0.0024639
P09960	LTA4H	Leukotriene A-4 hydrolase OS=Homo sapiens OX=9606 GN=LTA4H PE=1 SV=2	3	2	2	2	611	69.2	6.18	6.19	1.43384	1.52417	1.42239	1.17048	1.19466	1.1145	0.00168465	1.25887	1.15802	1.36834	0.0024639
S4R460	IGHV3OR16-9	Immunoglobulin heavy variable 3/OR16-9 (non-functional) OS=Homo sapiens OX=9606 GN=IGHV3OR16-9 PE=1 SV=2	41	3	17	2	96	10.4	7.97	74.39	1.00193	1.08285	0.993256	0.754335	0.729287	0.800578	0.00170421	1.34753	1.21026	1.50033	0.00247097
P05154	SERPINA5	Plasma serine protease inhibitor OS=Homo sapiens OX=9606 GN=SERPINA5 PE=1 SV=3	21	8	11	8	406	45.6	9.26	35.83	1.21523	1.33096	1.2	0.935025	0.946193	0.916751	0.00170437	1.3389	1.17649	1.52071	0.00247097
A0A0B4J2D9	IGKV1D-13	Immunoglobulin kappa variable 1D-13 OS=Homo sapiens OX=9606 GN=IGKV1D-13 PE=3 SV=1	14	1	2	1	117	12.6	7.84	9.63	1.17925	1.32075	1.18868	0.780189	0.881132	0.808491	0.00175197	1.49351	1.29496	1.72237	0.00252893
Q9HCN8	SDF2L1	Stromal cell-derived factor 2-like protein 1 OS=Homo sapiens OX=9606 GN=SDF2L1 PE=1 SV=2	4	1	1	1	221	23.6	7.03	1.69	1.29316	1.46797	1.32465	0.975027	0.950054	0.931596	0.00176463	1.43025	1.23094	1.65735	0.00253618
Q6E0U4	DMKN	Dermokine OS=Homo sapiens OX=9606 GN=DMKN PE=1 SV=3	5	3	3	3	476	47.1	7.28	7.48	1.06471	1.01618	1.00202	0.790698	0.854398	0.839232	0.00178979	1.24094	1.14063	1.35064	0.00256125
D6RCE7	ALB	Serum albumin OS=Homo sapiens OX=9606 GN=ALB PE=4 SV=1	8	1	1	1	105	12	10.29	3.1	1.3279	1.30619	1.24973	1.0532	1.06189	0.976113	0.00180833	1.25641	1.14299	1.38215	0.00257668
P30086	PEBP1	Phosphatidylethanolamine-binding protein 1 OS=Homo sapiens OX=9606 GN=PEBP1 PE=1 SV=3	4	1	1	1	187	21	7.53	2.64	1.04502	1.03463	1.11515	0.541991	0.716017	0.666667	0.00182769	1.65992	1.20256	2.3201	0.00259313
P55056	APOC4	Apolipoprotein C-IV OS=Homo sapiens OX=9606 GN=APOC4 PE=1 SV=1	35	5	9	4	127	14.5	8.92	25.08	1.17117	1.18418	1.18318	0.968969	0.98999	0.886887	0.00189519	1.2434	1.07933	1.4356	0.00267746
P22314	UBA1	Ubiquitin-like modifier-activating enzyme 1 OS=Homo sapiens OX=9606 GN=UBA1 PE=1 SV=3	1	2	2	2	1058	117.8	5.76	4.98	1.14951	1.18447	1.18058	0.860194	0.96699	0.854369	0.00191075	1.31064	1.11669	1.54306	0.00267788
Q86YW5	TREML1	Trem-like transcript 1 protein OS=Homo sapiens OX=9606 GN=TREML1 PE=1 SV=2	5	1	1	1	311	32.7	6.05	4.21	1.19736	1.27772	1.05086	0.668362	0.584944	0.682604	0.00191707	1.82133	1.47353	2.24689	0.00267788
Q8TAQ9	SUN3	SUN domain-containing protein 3 OS=Homo sapiens OX=9606 GN=SUN3 PE=1 SV=4	2	1	1	1	357	40.5	7.83	2.88	1.00909	0.990909	1.10227	1.47727	1.38295	1.35227	0.00191969	0.736445	0.653285	0.829553	0.00267788
P00918	CA2	Carbonic anhydrase 2 OS=Homo sapiens OX=9606 GN=CA2 PE=1 SV=2	32	7	7	7	260	29.2	7.4	20.2	0.729287	0.750482	0.815992	1.13006	1.01638	1.05973	0.00197568	0.716046	0.630386	0.813034	0.00274445
Q9UI42	CPA4	Carboxypeptidase A4 OS=Homo sapiens OX=9606 GN=CPA4 PE=1 SV=2	2	1	1	1	421	47.3	6.7	2.65	1.16573	1.35782	1.22787	0.804143	0.631827	0.694915	0.00204348	1.76049	1.37775	2.26281	0.00282681
P31146	CORO1A	Coronin-1A OS=Homo sapiens OX=9606 GN=CORO1A PE=1 SV=4	6	3	4	3	461	51	6.68	13.32	0.801211	0.84561	0.771948	1.14531	1.30979	1.34208	0.00206238	0.636992	0.53512	0.760825	0.00284113
A0A0B4J2B8	IGHV1OR15-9	Immunoglobulin heavy variable 1/OR15-9 (non-functional) (Fragment) OS=Homo sapiens OX=9606 GN=IGHV1OR15-9 PE=4 SV=1	13	1	1	1	117	12.9	8.37	5.16	0.72016	0.738215	0.681043	1.01805	1.04112	1.17452	0.0021137	0.6616	0.565453	0.776315	0.00288791
C9J4S4	RAB7A	Ras-related protein Rab-7a OS=Homo sapiens OX=9606 GN=RAB7A PE=1 SV=1	10	1	1	1	98	11	8.78	3.65	1.23455	1.47539	1.44084	0.810471	0.873298	0.797906	0.00211425	1.67257	1.3647	2.04057	0.00288791
P18428	LBP	Lipopolysaccharide-binding protein OS=Homo sapiens OX=9606 GN=LBP PE=1 SV=3	21	8	17	8	481	53.4	6.7	60.87	0.859903	0.85314	0.829952	1.0715	0.999034	1.00386	0.00212244	0.827153	0.762486	0.898019	0.00288791
P01817	IGHV2-5	Immunoglobulin heavy variable 2-5 OS=Homo sapiens OX=9606 GN=IGHV2-5 PE=1 SV=2	19	1	2	1	119	13.2	8.29	9.31	1.07881	1.26795	0.981611	0.478109	0.482487	0.336252	0.00219913	2.56651	1.69881	3.93908	0.00298005
P50395	GDI2	Rab GDP dissociation inhibitor beta OS=Homo sapiens OX=9606 GN=GDI2 PE=1 SV=2	7	2	2	2	445	50.6	6.47	6.06	0.14827	0.16711	0.144378	0.0997338	0.0792546	0.0890846	0.0022377	1.71505	1.35888	2.17476	0.00301999
P62491	RAB11A	Ras-related protein Rab-11A OS=Homo sapiens OX=9606 GN=RAB11A PE=1 SV=3	11	2	2	2	216	24.4	6.57	6.23	1.14953	1.26168	1.19626	0.553271	0.562617	0.784112	0.00227835	1.89867	1.21805	3.03514	0.0030624
P02545	LMNA	Prelamin-A/C OS=Homo sapiens OX=9606 GN=LMNA PE=1 SV=1	7	3	3	3	664	74.1	7.02	7.66	1.34857	1.46286	1.22857	0.709524	0.578095	0.806667	0.00237565	1.92906	1.37198	2.74914	0.00318016
A0A0B4J1X8	IGHV3-43	Immunoglobulin heavy variable 3-43 OS=Homo sapiens OX=9606 GN=IGHV3-43 PE=3 SV=1	19	2	4	1	118	13.1	5.41	15.14	0.95749	0.878543	0.933198	0.769231	0.757085	0.755061	0.00238512	1.21384	1.09435	1.34474	0.00318016
A0A075B7B6	IGHV4OR15-8	Immunoglobulin heavy variable 4/OR15-8 (non-functional) (Fragment) OS=Homo sapiens OX=9606 GN=IGHV4OR15-8 PE=4 SV=1	6	1	1	1	117	13	9.6	2.93	1.0631	1.08413	1.23901	0.6826	0.754302	0.73327	0.002412	1.56035	1.31419	1.84718	0.00320313
P07237	P4HB	Protein disulfide-isomerase OS=Homo sapiens OX=9606 GN=P4HB PE=1 SV=3	13	6	7	6	508	57.1	4.87	26.26	1.22528	1.24057	1.33028	0.987768	0.973496	1.04179	0.00242439	1.26409	1.15169	1.3868	0.00320677
P30740	SERPINB1	Leukocyte elastase inhibitor OS=Homo sapiens OX=9606 GN=SERPINB1 PE=1 SV=1	2	1	1	1	379	42.7	6.28	3.72	0.854597	0.780488	0.776735	1.09662	1.08818	1.00469	0.00260296	0.756176	0.672818	0.849524	0.00342929
Q6ZVX7	NCCRP1	F-box only protein 50 OS=Homo sapiens OX=9606 GN=NCCRP1 PE=1 SV=1	4	1	1	1	275	30.8	6.62	2.46	1.25441	1.51402	1.50052	0.636552	0.816199	0.814123	0.00295278	1.88319	1.4065	2.53623	0.00387479
A0A0B4J2H0	IGHV1-69D	Immunoglobulin heavy variable 1-69D OS=Homo sapiens OX=9606 GN=IGHV1-69D PE=3 SV=1	32	3	13	1	117	12.7	8.47	32.6	1.52466	1.29596	1.58857	0.828475	0.900224	0.904709	0.00302448	1.67433	1.3312	2.09337	0.00395326
P05534	HLA-A	HLA class I histocompatibility antigen, A-24 alpha chain OS=Homo sapiens OX=9606 GN=HLA-A PE=1 SV=2	24	6	7	2	365	40.7	6.34	25.92	1.12181	1.05992	1.03733	0.911591	0.859528	0.859528	0.0030585	1.22367	1.12304	1.3329	0.00398204
P35443	THBS4	Thrombospondin-4 OS=Homo sapiens OX=9606 GN=THBS4 PE=1 SV=2	7	5	6	3	961	105.8	4.68	21.93	1.06024	1.05561	0.972196	0.802595	0.803522	0.718258	0.00318902	1.32855	1.16328	1.51906	0.00413575
H7BY64	ZNF511-PRAP1	ZNF511-PRAP1 readthrough (Fragment) OS=Homo sapiens OX=9606 GN=ZNF511-PRAP1 PE=4 SV=2	7	1	1	1	318	36.1	5.81	5.29	0.715631	0.851224	0.715631	1.21846	1.49623	1.29473	0.00365647	0.569281	0.450908	0.71923	0.00472353
P15814	IGLL1	Immunoglobulin lambda-like polypeptide 1 OS=Homo sapiens OX=9606 GN=IGLL1 PE=1 SV=1	20	3	7	2	213	22.9	10.07	23.58	0.763083	0.843007	0.679353	1.0647	1.10181	1.18554	0.00387893	0.681805	0.543432	0.850526	0.00499149
P52907	CAPZA1	F-actin-capping protein subunit alpha-1 OS=Homo sapiens OX=9606 GN=CAPZA1 PE=1 SV=3	11	2	2	2	286	32.9	5.69	7.61	0.914261	1.00787	0.948381	0.795276	0.734908	0.757655	0.00395151	1.25468	1.13125	1.39081	0.00506525
R4GN08	ARPC4	Actin-related protein 2/3 complex subunit 4 (Fragment) OS=Homo sapiens OX=9606 GN=ARPC4 PE=1 SV=1	10	1	1	1	77	9.4	7.52	3.28	1.30475	1.42045	1.16839	0.845041	0.887397	0.850207	0.00412749	1.5076	1.20204	1.87973	0.00527049
Q5H8X8	UTS2	Urotensin-2 OS=Homo sapiens OX=9606 GN=UTS2 PE=1 SV=1	6	1	1	1	139	16.3	9.8	3.16	1.23566	1.21794	1.1804	1.0365	0.931178	0.906152	0.00419387	1.26451	1.0817	1.48272	0.00533473
P12955	PEPD	Xaa-Pro dipeptidase OS=Homo sapiens OX=9606 GN=PEPD PE=1 SV=3	15	5	7	5	493	54.5	6	28.12	1.214	1.11968	1.09939	0.943205	0.915822	0.882353	0.00427457	1.25231	1.12373	1.39403	0.00540032
Q92496	CFHR4	Complement factor H-related protein 4 OS=Homo sapiens OX=9606 GN=CFHR4 PE=1 SV=3	9	3	4	2	578	65.3	4.94	14.85	1.11364	1.05888	1.04442	0.792355	0.900826	0.858471	0.00427796	1.26073	1.10375	1.44295	0.00540032
C9JXX4	IGFBP5	Insulin-like growth factor-binding protein 5 (Fragment) OS=Homo sapiens OX=9606 GN=IGFBP5 PE=1 SV=1	7	1	1	1	233	25.5	7.31	4.46	1.06522	1.14328	1.25791	0.837945	0.833992	0.806324	0.00440719	1.39872	1.15141	1.69175	0.00554237
P01040	CSTA	Cystatin-A OS=Homo sapiens OX=9606 GN=CSTA PE=1 SV=1	26	2	2	2	98	11	5.5	6.59	1.36132	1.16981	1.15566	0.759434	0.865094	0.75283	0.00447698	1.55079	1.27612	1.88168	0.00560889
A0A0C4DH43	IGHV2-70D	Immunoglobulin heavy variable 2-70D OS=Homo sapiens OX=9606 GN=IGHV2-70D PE=3 SV=1	30	2	4	1	119	13.3	8.29	15.18	0.746177	0.726809	0.830785	0.56371	0.566769	0.496432	0.00456936	1.41604	1.20016	1.67127	0.00570311
Q9UGL9	CRCT1	Cysteine-rich C-terminal protein 1 OS=Homo sapiens OX=9606 GN=CRCT1 PE=1 SV=1	8	1	1	1	99	9.7	8.66	2.44	1.04374	1.02087	1.167	0.688867	0.689861	0.810139	0.00459446	1.47639	1.21812	1.79374	0.00571296
Q02224	CENPE	Centromere-associated protein E OS=Homo sapiens OX=9606 GN=CENPE PE=1 SV=2	0	1	1	1	2701	316.2	5.64	2.72	1.1246	1.09265	1.20341	0.85197	0.946752	0.878594	0.0046373	1.27765	1.13544	1.43814	0.00574472
Q6YHK3	CD109	CD109 antigen OS=Homo sapiens OX=9606 GN=CD109 PE=1 SV=2	3	3	3	3	1445	161.6	5.85	5.63	1.01285	1.11462	1.08202	0.895257	0.891304	0.846838	0.00472952	1.21876	1.10214	1.34643	0.00582674
A0A075B6H7	IGKV3-7	Immunoglobulin kappa variable 3-7 (non-functional) (Fragment) OS=Homo sapiens OX=9606 GN=IGKV3-7 PE=1 SV=1	16	1	1	1	116	12.8	5.25	4.25	1.05268	0.963902	1.07805	0.82439	0.832195	0.841951	0.00473862	1.23858	1.07501	1.42387	0.00582674
H0Y300	HP	Haptoglobin OS=Homo sapiens OX=9606 GN=HP PE=1 SV=4	62	30	703	1	442	49.1	6.64	2484.86	0.84287	0.875568	0.926431	0.652134	0.574024	0.694823	0.00492078	1.37683	1.12688	1.6902	0.00602841
Q7Z794	KRT77	Keratin, type II cytoskeletal 1b OS=Homo sapiens OX=9606 GN=KRT77 PE=2 SV=3	10	6	14	3	578	61.9	5.99	47.37	1.17429	1.16066	1.04187	0.863681	0.903603	0.83739	0.00510643	1.29645	1.13155	1.48258	0.00623285
A2A2V1	PRNP	Major prion protein (Fragment) OS=Homo sapiens OX=9606 GN=PRNP PE=1 SV=1	3	1	1	1	249	27.3	9	2.05	0.773045	0.731145	0.818436	0.47067	0.496508	0.59567	0.00517666	1.48615	1.1508	1.93506	0.00629543
Q9NRC6	SPTBN5	Spectrin beta chain, non-erythrocytic 5 OS=Homo sapiens OX=9606 GN=SPTBN5 PE=1 SV=2	0	1	1	1	3674	416.5	6.65	2.64	0.878366	0.788301	0.899721	0.665738	0.653668	0.674095	0.00529093	1.28738	1.09003	1.51574	0.00641091
P27930	IL1R2	Interleukin-1 receptor type 2 OS=Homo sapiens OX=9606 GN=IL1R2 PE=1 SV=1	2	1	1	1	398	45.4	7.9	2.61	0.955401	1.03865	0.937562	0.790882	0.818632	0.791873	0.00551947	1.2208	1.0826	1.37424	0.00664558
P40189	IL6ST	Interleukin-6 receptor subunit beta OS=Homo sapiens OX=9606 GN=IL6ST PE=1 SV=2	3	2	2	2	918	103.5	5.95	6.47	0.907503	0.948613	0.988695	1.21069	1.12847	1.11819	0.00552464	0.82283	0.746129	0.907458	0.00664558
A0A286YES1	IGHG3	Immunoglobulin heavy constant gamma 3 (Fragment) OS=Homo sapiens OX=9606 GN=IGHG3 PE=1 SV=1	49	15	209	7	446	49.1	6.87	770.73	0.839357	0.844378	0.834337	1.01004	0.998996	1.11546	0.00558233	0.805913	0.695282	0.93645	0.00669073
A0A2R8YDM2	OPA1	Dynamin-like 120 kDa protein, mitochondrial OS=Homo sapiens OX=9606 GN=OPA1 PE=1 SV=1	1	1	1	1	965	112.2	8.09	2.74	1.03374	1.36645	1.08154	0.554827	0.595127	0.642924	0.00623537	1.94198	1.41348	2.63707	0.00744655
K7ERZ3	PLIN3	Perilipin-3 (Fragment) OS=Homo sapiens OX=9606 GN=PLIN3 PE=1 SV=1	9	2	2	2	292	32	5.14	5.68	1.07729	0.986641	1.14695	0.825382	0.828244	0.82729	0.00633082	1.29423	1.07068	1.55853	0.00753345
A0A0B4J259	LYZ	Lysozyme OS=Homo sapiens OX=9606 GN=LYZ PE=1 SV=1	24	3	4	3	137	15.3	8.69	12.47	1.03312	1.09016	1.05796	0.873045	0.718491	0.827967	0.00648754	1.31483	1.04744	1.66071	0.00767556
P60900	PSMA6	Proteasome subunit alpha type-6 OS=Homo sapiens OX=9606 GN=PSMA6 PE=1 SV=1	5	1	1	1	246	27.4	6.76	2.44	1.17315	1.07198	1.20233	0.819066	0.92607	0.77821	0.00649649	1.36623	1.13958	1.64283	0.00767556
P30101	PDIA3	Protein disulfide-isomerase A3 OS=Homo sapiens OX=9606 GN=PDIA3 PE=1 SV=4	6	3	3	3	505	56.7	6.35	8.72	1.16577	1.10541	1.06667	0.765766	0.869369	0.907207	0.00659832	1.3129	1.09555	1.57933	0.00776824
P01699	IGLV1-44	Immunoglobulin lambda variable 1-44 OS=Homo sapiens OX=9606 GN=IGLV1-44 PE=1 SV=2	25	1	1	1	117	12.2	5.17	5.24	1.10511	1.08153	1.16601	0.720039	0.472495	0.749509	0.00676347	1.72635	0.951448	3.26107	0.00793453
Q13835	PKP1	Plakophilin-1 OS=Homo sapiens OX=9606 GN=PKP1 PE=1 SV=2	1	1	1	1	747	82.8	9.13	2.77	1.15354	1.2681	0.991249	0.723946	0.442323	0.45187	0.00810851	2.10914	1.19735	3.88198	0.00947896
B1AK88	CAPZB	Capping protein (Actin filament) muscle Z-line, beta, isoform CRA_d OS=Homo sapiens OX=9606 GN=CAPZB PE=1 SV=1	3	1	1	1	301	33.8	6.43	3.06	1.12909	1.06069	1.21484	0.938343	0.896917	0.88921	0.00858137	1.24965	1.08014	1.44212	0.00999654
Q8IXL6	FAM20C	Extracellular serine/threonine protein kinase FAM20C OS=Homo sapiens OX=9606 GN=FAM20C PE=1 SV=2	4	2	2	2	584	66.2	7.74	8.17	1.08765	1.20924	1.06126	0.655985	0.679548	0.867107	0.00888157	1.5246	1.11435	2.11221	0.0103101
P23083	IGHV1-2	Immunoglobulin heavy variable 1-2 OS=Homo sapiens OX=9606 GN=IGHV1-2 PE=1 SV=2	26	3	11	1	117	13.1	9.13	34.16	1.025	1.078	1.076	0.89	0.747	0.866	0.0090067	1.27008	1.03039	1.57379	0.0104189
P31949	S100A11	Protein S100-A11 OS=Homo sapiens OX=9606 GN=S100A11 PE=1 SV=2	10	1	1	1	105	11.7	7.12	2.7	1.31226	1.18677	1.6216	0.792802	0.719844	0.569066	0.00940515	1.97944	1.36188	2.88206	0.0108077
Q08554	DSC1	Desmocollin-1 OS=Homo sapiens OX=9606 GN=DSC1 PE=1 SV=2	5	4	4	4	894	99.9	5.43	14.71	1.0068	1.05345	0.929057	0.746356	0.834791	0.784257	0.00942918	1.26376	1.10181	1.44868	0.0108077
P01714	IGLV3-19	Immunoglobulin lambda variable 3-19 OS=Homo sapiens OX=9606 GN=IGLV3-19 PE=1 SV=2	17	2	5	2	112	12	4.96	17.44	1.0978	1.03792	0.974052	0.829341	0.882236	0.852295	0.00944047	1.21292	1.07075	1.37158	0.0108077
P04211	IGLV7-43	Immunoglobulin lambda variable 7-43 OS=Homo sapiens OX=9606 GN=IGLV7-43 PE=3 SV=2	15	2	4	1	117	12.4	7.03	10.98	1	0.90864	0.971202	0.825223	0.808342	0.747766	0.00970368	1.20934	1.07832	1.35654	0.0110709
Q9Y5C1	ANGPTL3	Angiopoietin-related protein 3 OS=Homo sapiens OX=9606 GN=ANGPTL3 PE=1 SV=1	2	1	1	1	460	53.6	6.7	3.38	0.960539	1.10972	1.05775	0.741097	0.851781	0.776708	0.00977424	1.32006	1.12058	1.55474	0.0111132
P47895	ALDH1A3	Aldehyde dehydrogenase family 1 member A3 OS=Homo sapiens OX=9606 GN=ALDH1A3 PE=1 SV=2	4	2	2	1	512	56.1	7.25	4.76	1.15613	1.39751	1.14751	0.774904	0.784483	0.89751	0.0103184	1.50643	1.1945	1.89225	0.0116918
A0A087WY68	PCSK6	Proprotein convertase subtilisin/kexin type 6 OS=Homo sapiens OX=9606 GN=PCSK6 PE=1 SV=1	1	1	1	1	975	106.6	7.83	2.59	1.41379	1.46385	1.17798	0.790879	0.905451	0.577308	0.0103874	1.78376	1.11891	2.91716	0.01173
Q5W0H4	TPT1	Translationally-controlled tumor protein OS=Homo sapiens OX=9606 GN=TPT1 PE=1 SV=1	7	1	1	1	188	21.5	5.49	4.5	1.07002	1.41921	1.14452	0.698384	0.561041	0.745961	0.0105656	1.812	1.29433	2.53587	0.0118908
A0A0B4J1U3	IGLV1-36	Immunoglobulin lambda variable 1-36 OS=Homo sapiens OX=9606 GN=IGLV1-36 PE=3 SV=5	14	1	1	1	117	12.5	4.78	5.29	1.26244	1.42081	1.20588	0.96267	0.928733	1.03507	0.0109547	1.32895	1.11641	1.57757	0.0122871
Q5T749	KPRP	Keratinocyte proline-rich protein OS=Homo sapiens OX=9606 GN=KPRP PE=1 SV=1	7	5	6	5	579	64.1	8.27	18.94	1.2087	1.17971	0.920773	0.724638	0.684058	0.65314	0.0114149	1.60497	1.14468	2.2216	0.0127601
P09382	LGALS1	Galectin-1 OS=Homo sapiens OX=9606 GN=LGALS1 PE=1 SV=2	6	1	1	1	135	14.7	5.5	2.14	1.33511	1.53511	1.16489	0.924468	0.832979	0.784043	0.0122207	1.58769	1.1927	2.09662	0.0135774
O14745	SLC9A3R1	Na(+)/H(+) exchange regulatory cofactor NHE-RF1 OS=Homo sapiens OX=9606 GN=SLC9A3R1 PE=1 SV=4	4	1	1	1	358	38.8	5.77	3	0.848976	0.924061	0.983788	0.700512	0.766212	0.680887	0.0122278	1.28367	1.09731	1.50007	0.0135774
Q06830	PRDX1	Peroxiredoxin-1 OS=Homo sapiens OX=9606 GN=PRDX1 PE=1 SV=1	28	5	6	4	199	22.1	8.13	18.14	1.06215	1.30697	1.01036	0.69774	0.699623	0.76177	0.0123103	1.5652	1.15575	2.09652	0.0136234
P01764	IGHV3-23	Immunoglobulin heavy variable 3-23 OS=Homo sapiens OX=9606 GN=IGHV3-23 PE=1 SV=2	38	3	14	1	117	12.6	8.28	43.36	1.37912	1.53571	1.78297	0.916209	0.674451	1.05495	0.0133927	1.7757	1.12327	2.87146	0.014772
D6RE86	CP	Ceruloplasmin (Fragment) OS=Homo sapiens OX=9606 GN=CP PE=1 SV=8	31	5	15	1	178	20.7	7.24	56.34	0.964318	0.865508	0.862763	0.730101	0.711802	0.772187	0.0135868	1.21612	1.06763	1.38312	0.0149364
Q86UD1	OAF	Out at first protein homolog OS=Homo sapiens OX=9606 GN=OAF PE=2 SV=1	11	3	4	3	273	30.7	6.84	12.79	0.983051	1.1336	1.10768	0.897308	0.869392	0.825523	0.0144292	1.24385	1.06147	1.45367	0.0158103
Q9H1U4	MEGF9	Multiple epidermal growth factor-like domains protein 9 OS=Homo sapiens OX=9606 GN=MEGF9 PE=2 SV=3	1	1	1	1	602	62.9	5.67	2.66	1.14472	1.0794	1.20704	0.99598	0.903518	0.856281	0.0150686	1.24508	1.06434	1.45922	0.0164565
P02747	C1QC	Complement C1q subcomponent subunit C OS=Homo sapiens OX=9606 GN=C1QC PE=1 SV=3	22	4	14	4	245	25.8	8.41	54.72	1.03745	1.13462	0.952429	0.786437	0.854251	0.779352	0.0153097	1.29109	1.07735	1.54201	0.0166649
P16930	FAH	Fumarylacetoacetase OS=Homo sapiens OX=9606 GN=FAH PE=1 SV=2	10	4	5	4	419	46.3	6.95	9.35	0.915292	1.09021	1.11111	1.27393	1.34653	1.28273	0.0166392	0.798478	0.624305	1.01428	0.018053
P07195	LDHB	L-lactate dehydrogenase B chain OS=Homo sapiens OX=9606 GN=LDHB PE=1 SV=2	6	2	3	1	334	36.6	6.05	10.03	1.09212	1.06653	1.28659	0.865916	0.844422	0.897646	0.0172368	1.32104	1.04637	1.65707	0.0186405
Q9HCY8	S100A14	Protein S100-A14 OS=Homo sapiens OX=9606 GN=S100A14 PE=1 SV=1	11	1	1	1	104	11.7	5.24	2.76	1.3814	1.38055	0.918089	0.642491	0.654437	0.486348	0.0180471	2.06364	1.26128	3.31821	0.0194534
P00352	ALDH1A1	Retinal dehydrogenase 1 OS=Homo sapiens OX=9606 GN=ALDH1A1 PE=1 SV=2	6	2	2	1	501	54.8	6.73	6.06	0.531532	0.494676	0.723178	1.73956	1.10156	1.26208	0.0184447	0.426347	0.259738	0.7066	0.0198176
A0A087WXC4	TNN	Tenascin-N OS=Homo sapiens OX=9606 GN=TNN PE=1 SV=1	1	1	1	1	1122	124.4	5.78	2.62	1.06762	1.12381	1.02857	0.774286	0.947619	0.795238	0.018664	1.27923	1.01441	1.62427	0.0199886
F6SYF8	DKK3	Dickkopf-related protein 3 OS=Homo sapiens OX=9606 GN=DKK3 PE=1 SV=1	6	1	1	1	364	39.9	4.7	4.36	1.47236	1.57812	1.32452	1.15865	1.10457	0.911058	0.0190018	1.37827	1.06479	1.7937	0.0202849
Q58FF6	HSP90AB4P	Putative heat shock protein HSP 90-beta 4 OS=Homo sapiens OX=9606 GN=HSP90AB4P PE=5 SV=1	4	2	3	1	505	58.2	4.73	7.32	1.04511	1.24664	1.13148	0.766795	0.951056	0.771593	0.0208716	1.3751	1.07143	1.77373	0.0222096
O75083	WDR1	WD repeat-containing protein 1 OS=Homo sapiens OX=9606 GN=WDR1 PE=1 SV=4	13	6	8	6	606	66.2	6.65	31.47	0.860887	0.75	1.08065	1.37298	1.23589	1.25202	0.0214865	0.697128	0.456532	1.04269	0.0227908
Q8IZP2	ST13P4	Putative protein FAM10A4 OS=Homo sapiens OX=9606 GN=ST13P4 PE=5 SV=1	6	1	1	1	240	27.4	5.08	2.09	0.729242	0.747292	0.81083	0.661372	0.516245	0.576173	0.0219287	1.30424	1.00773	1.70195	0.0231858
P11684	SCGB1A1	Uteroglobin OS=Homo sapiens OX=9606 GN=SCGB1A1 PE=1 SV=1	11	1	1	1	91	10	5.06	3.1	1.563	1.33371	1.24631	1.06243	1.03519	0.989784	0.0220435	1.34191	1.02987	1.7341	0.0232332
Q5ST81	TUBB	Tubulin beta chain OS=Homo sapiens OX=9606 GN=TUBB PE=1 SV=1	7	2	2	1	372	41.7	4.91	6.64	1.49052	2.07459	1.8445	1.0708	1.14286	1.26043	0.0225209	1.55713	1.09059	2.19259	0.0236612
Q8TDL5	BPIFB1	BPI fold-containing family B member 1 OS=Homo sapiens OX=9606 GN=BPIFB1 PE=1 SV=1	4	1	1	1	484	52.4	7.23	2.46	1.35237	1.15779	0.992256	0.659245	0.852856	0.603098	0.0228799	1.65584	1.13142	2.4382	0.0239626
Q96S96	PEBP4	Phosphatidylethanolamine-binding protein 4 OS=Homo sapiens OX=9606 GN=PEBP4 PE=1 SV=3	4	1	1	1	227	25.7	6.54	4.34	1.13963	1.39921	1.07571	0.821042	0.786627	0.892822	0.0231788	1.44554	1.07625	1.92184	0.0241993
A0A0B4J1R6	TKT	Transketolase OS=Homo sapiens OX=9606 GN=TKT PE=1 SV=1	16	4	4	4	457	49.9	7.91	11.93	1.20686	1.39657	1.1597	0.980707	0.993569	1.01179	0.0237822	1.26023	0.993146	1.58908	0.0247514
H0Y8J2	CENPC	Centromere protein C (Fragment) OS=Homo sapiens OX=9606 GN=CENPC PE=1 SV=1	2	1	1	1	728	82.5	9.54	2.42	1.00804	1.01429	0.847321	0.646429	0.707143	0.788393	0.0238678	1.33972	1.06594	1.68349	0.0247629
P80723	BASP1	Brain acid soluble protein 1 OS=Homo sapiens OX=9606 GN=BASP1 PE=1 SV=2	15	2	3	2	227	22.7	4.63	12.5	1.086	1.104	1.194	0.855	0.752	0.984	0.0243186	1.30606	0.980403	1.75797	0.0251519
Q9NRX4	PHPT1	14 kDa phosphohistidine phosphatase OS=Homo sapiens OX=9606 GN=PHPT1 PE=1 SV=1	7	1	1	1	125	13.8	6.07	2.49	1.0284	1.03722	1.32321	0.762977	0.729677	0.84525	0.0270395	1.44952	1.07315	1.93805	0.0278793
Q9UM47	NOTCH3	Neurogenic locus notch homolog protein 3 OS=Homo sapiens OX=9606 GN=NOTCH3 PE=1 SV=2	0	1	1	1	2321	243.5	5.39	3.08	1.07389	1.10049	0.925123	0.882759	0.840394	0.789163	0.0324774	1.23373	1.0162	1.4923	0.0333823
Q9NYC9	DNAH9	Dynein heavy chain 9, axonemal OS=Homo sapiens OX=9606 GN=DNAH9 PE=1 SV=3	0	1	2	1	4486	511.6	5.91	2.28	0.854352	1.07726	1.07194	0.678508	0.794849	0.539076	0.0338447	1.4925	1.00783	2.24065	0.0346804
J3KSD8	BLMH	Bleomycin hydrolase (Fragment) OS=Homo sapiens OX=9606 GN=BLMH PE=1 SV=8	9	2	2	2	262	30.2	7.46	5.63	1.02168	0.938573	1.02891	0.904246	0.753388	0.711834	0.0339901	1.26153	0.969516	1.65613	0.0347222
P05019	IGF1	Insulin-like growth factor I OS=Homo sapiens OX=9606 GN=IGF1 PE=1 SV=1	7	1	1	1	195	21.8	9.72	4.59	0.893557	1.23623	1.13725	0.778711	0.678805	0.791783	0.0347009	1.45247	1.01639	2.04727	0.0353396
Q14964	RAB39A	Ras-related protein Rab-39A OS=Homo sapiens OX=9606 GN=RAB39A PE=1 SV=2	5	1	1	1	217	25	7.65	2.7	1.10553	1.15984	1	0.803279	0.961066	0.88627	0.0350894	1.23193	1.01915	1.49148	0.0355298
K7EPJ4	CILP2	Cartilage intermediate layer protein 2, isoform CRA_b OS=Homo sapiens OX=9606 GN=CILP2 PE=1 SV=1	1	1	1	1	1162	126.8	8.27	3.02	1.09366	1.10537	0.962927	0.844878	0.651707	0.877073	0.0351017	1.3321	0.955803	1.88089	0.0355298
Q8NBP7	PCSK9	Proprotein convertase subtilisin/kexin type 9 OS=Homo sapiens OX=9606 GN=PCSK9 PE=1 SV=3	3	2	2	2	692	74.2	6.61	5.15	1.11122	0.939961	0.99311	0.799213	0.883858	0.83563	0.0356827	1.20868	1.01349	1.43686	0.0359194
A0A0A0MTS2	GPI	Glucose-6-phosphate isomerase (Fragment) OS=Homo sapiens OX=9606 GN=GPI PE=1 SV=1	4	2	3	2	573	64.8	9.04	8.94	1.05166	1.29045	1.11891	0.740741	0.827485	0.973684	0.0357031	1.36158	1.02652	1.81555	0.0359194
A0A2U3TZL5	CD59	CD59 glycoprotein (Fragment) OS=Homo sapiens OX=9606 GN=CD59 PE=4 SV=1	7	1	2	1	120	13.3	6.25	3.22	0.861592	1.01817	0.905709	0.801038	0.782872	0.722318	0.0379408	1.2078	1.01234	1.43669	0.0380555
P00441	SOD1	Superoxide dismutase [Cu-Zn] OS=Homo sapiens OX=9606 GN=SOD1 PE=1 SV=2	21	3	4	3	154	15.9	6.13	13.09	0.850495	0.966337	0.79604	1.07624	1.21287	1.01782	0.0390949	0.79012	0.637391	0.978335	0.0390949

## Sheet: BD vs Control
Accession	Gene Name	Description	Coverage [%]	# Peptides	# PSMs	# Unique Peptides	# AAs	MW [kDa]	calc. pI	Score Sequest HT: Sequest HT	BD-1	BD-2	BD-3	Control-1	Control-2	Control-3	P-value	FC	CI_low_FC	CI_high_FC	P-adj
P01834	IGKC	Immunoglobulin kappa constant OS=Homo sapiens OX=9606 GN=IGKC PE=1 SV=2	86	8	179	8	107	11.8	6.52	671.29	1.09217	1.09316	1.09613	0.883053	0.884044	0.887017	2.5252e-08	1.23637	1.23034	1.24243	6.84577e-06
P01857	IGHG1	Immunoglobulin heavy constant gamma 1 OS=Homo sapiens OX=9606 GN=IGHG1 PE=1 SV=1	61	16	158	9	330	36.1	8.19	602.14	1.12004	1.12411	1.11801	0.772126	0.781282	0.772126	6.60699e-08	1.44576	1.42484	1.46702	6.84577e-06
P02675	FGB	Fibrinogen beta chain OS=Homo sapiens OX=9606 GN=FGB PE=1 SV=2	73	34	342	34	491	55.9	8.27	1312.28	0.378758	0.408818	0.380762	2.31663	2.26553	2.31864	7.0575e-08	0.169304	0.153777	0.186193	6.84577e-06
P02741	CRP	C-reactive protein OS=Homo sapiens OX=9606 GN=CRP PE=1 SV=1	25	5	14	5	224	25	5.63	46.29	1.85947	1.89104	1.92668	0.332994	0.335031	0.342159	1.51379e-07	5.61996	5.41461	5.83266	9.11208e-06
P02679	FGG	Fibrinogen gamma chain OS=Homo sapiens OX=9606 GN=FGG PE=1 SV=3	57	26	180	15	453	51.5	5.62	649.26	0.336694	0.362903	0.339718	2.46573	2.3871	2.45968	1.56565e-07	0.142128	0.130275	0.15492	9.11208e-06
P0DJI8	SAA1	Serum amyloid A-1 protein OS=Homo sapiens OX=9606 GN=SAA1 PE=1 SV=1	68	10	32	5	122	13.5	6.79	107.65	1.91498	1.8917	1.97166	0.300607	0.309717	0.312753	2.90838e-07	6.25987	5.96928	6.56447	1.41056e-05
P07996	THBS1	Thrombospondin-1 OS=Homo sapiens OX=9606 GN=THBS1 PE=1 SV=2	29	32	50	32	1170	129.3	4.94	183.26	1.16318	1.19701	1.17512	0.447761	0.462687	0.464677	3.57237e-07	2.57091	2.46611	2.68052	1.48509e-05
P81605	DCD	Dermcidin OS=Homo sapiens OX=9606 GN=DCD PE=1 SV=2	43	8	12	8	110	11.3	6.54	37.54	0.850895	0.847913	0.856859	1.08549	1.09642	1.08648	6.85794e-07	0.781934	0.772341	0.791648	2.30032e-05
P00488	F13A1	Coagulation factor XIII A chain OS=Homo sapiens OX=9606 GN=F13A1 PE=1 SV=4	21	13	25	13	732	83.2	6.09	93.67	0.600962	0.652885	0.650962	1.71635	1.68173	1.69615	7.11439e-07	0.373915	0.334678	0.417171	2.30032e-05
P01011	SERPINA3	Alpha-1-antichymotrypsin OS=Homo sapiens OX=9606 GN=SERPINA3 PE=1 SV=2	44	20	153	20	423	47.6	5.52	564.61	1.28413	1.30738	1.30435	0.806876	0.795753	0.817998	9.1421e-07	1.60944	1.56459	1.65568	2.66035e-05
Q6KB66	KRT80	Keratin, type II cytoskeletal 80 OS=Homo sapiens OX=9606 GN=KRT80 PE=1 SV=2	6	2	3	2	452	50.5	5.67	10.31	1.13492	1.12897	1.15972	0.657738	0.660714	0.650794	1.02612e-06	1.73854	1.68824	1.79016	2.71455e-05
P06396	GSN	Gelsolin OS=Homo sapiens OX=9606 GN=GSN PE=1 SV=1	54	34	103	27	782	85.6	6.28	384.62	0.64095	0.675569	0.656775	1.45994	1.45005	1.41642	1.18319e-06	0.456104	0.432145	0.48125	2.86924e-05
P04275	VWF	von Willebrand factor OS=Homo sapiens OX=9606 GN=VWF PE=1 SV=4	23	53	74	53	2813	309.1	5.48	263.18	1.26238	1.29406	1.2802	0.634653	0.662376	0.628713	1.33531e-06	1.99229	1.87912	2.11315	2.98904e-05
P01024	C3	Complement C3 OS=Homo sapiens OX=9606 GN=C3 PE=1 SV=2	74	122	1123	118	1663	187	6.4	4225.96	0.915493	0.914487	0.904427	1.19819	1.18008	1.19618	1.99684e-06	0.764987	0.751724	0.778498	4.15058e-05
A0A0C4DH43	IGHV2-70D	Immunoglobulin heavy variable 2-70D OS=Homo sapiens OX=9606 GN=IGHV2-70D PE=3 SV=1	30	2	4	1	119	13.3	8.29	15.18	1.78797	1.72171	1.75433	0.56371	0.566769	0.496432	2.20434e-06	3.23559	2.72666	3.8528	4.27642e-05
P01871	IGHM	Immunoglobulin heavy constant mu OS=Homo sapiens OX=9606 GN=IGHM PE=1 SV=4	58	22	187	22	453	49.4	6.77	674.58	1.18182	1.17879	1.15758	0.859596	0.856566	0.867677	3.03517e-06	1.36161	1.33046	1.39342	5.32939e-05
P04003	C4BPA	C4b-binding protein alpha chain OS=Homo sapiens OX=9606 GN=C4BPA PE=1 SV=2	55	25	137	25	597	67	7.3	477.62	1.16853	1.19695	1.20203	0.721827	0.708629	0.695431	3.11339e-06	1.67813	1.6137	1.74526	5.32939e-05
P0DJI9	SAA2	Serum amyloid A-2 protein OS=Homo sapiens OX=9606 GN=SAA2 PE=1 SV=1	51	7	18	2	122	13.5	9.14	57.24	1.76149	1.73118	1.6999	0.247312	0.234604	0.349951	3.63784e-06	6.24207	3.71653	10.8285	5.88118e-05
E7EQB2	LTF	Lactotransferrin (Fragment) OS=Homo sapiens OX=9606 GN=LTF PE=1 SV=1	19	11	11	11	696	76.6	8.02	36.52	1.30544	1.34778	1.37601	0.629032	0.634073	0.637097	4.26878e-06	2.12042	1.99371	2.25421	6.53797e-05
P02763	ORM1	Alpha-1-acid glycoprotein 1 OS=Homo sapiens OX=9606 GN=ORM1 PE=1 SV=1	56	11	179	7	201	23.5	5.02	712.05	1.2442	1.2775	1.24622	0.799193	0.792129	0.820383	5.06056e-06	1.56234	1.50375	1.62334	6.82596e-05
A0A0C4DH31	IGHV1-18	Immunoglobulin heavy variable 1-18 OS=Homo sapiens OX=9606 GN=IGHV1-18 PE=3 SV=1	30	3	14	1	117	12.8	8.84	40.43	1.2417	1.27075	1.26971	0.895228	0.891079	0.910788	5.57444e-06	1.40231	1.36333	1.44237	6.82596e-05
C9JU00	FGG	Fibrinogen gamma chain (Fragment) OS=Homo sapiens OX=9606 GN=FGG PE=1 SV=1	80	12	69	1	123	14	7.2	261.98	0.309572	0.38391	0.358452	2.42261	2.50916	2.29124	6.70553e-06	0.145637	0.114792	0.183561	6.82596e-05
O95497	VNN1	Pantetheinase OS=Homo sapiens OX=9606 GN=VNN1 PE=1 SV=2	15	5	7	5	513	57	5.55	27.85	0.768912	0.812435	0.779275	1.30155	1.32124	1.28497	6.7067e-06	0.604084	0.568841	0.641239	6.82596e-05
A0M8Q6	IGLC7	Immunoglobulin lambda constant 7 OS=Homo sapiens OX=9606 GN=IGLC7 PE=1 SV=3	70	7	110	2	106	11.2	8.29	452.14	1.3865	1.43149	1.38753	0.785276	0.774029	0.737219	6.73461e-06	1.83126	1.71125	1.96067	6.82596e-05
P59665	DEFA1	Neutrophil defensin 1 OS=Homo sapiens OX=9606 GN=DEFA1 PE=1 SV=1	28	3	4	3	94	10.2	6.99	11.51	1.40718	1.49846	1.50051	0.502564	0.488205	0.522051	7.49225e-06	2.91254	2.68842	3.15492	6.82596e-05
P10619	CTSA	Lysosomal protective protein OS=Homo sapiens OX=9606 GN=CTSA PE=1 SV=2	4	2	2	2	480	54.4	6.61	5.2	1.04498	1.08708	1.07177	0.666986	0.674641	0.683254	7.5147e-06	1.58223	1.51868	1.64816	6.82596e-05
A0A0S2Z4G6	TPM1	Tropomyosin 1 (Alpha), isoform CRA_o (Fragment) OS=Homo sapiens OX=9606 GN=TPM1 PE=1 SV=1	22	7	8	4	284	32.7	4.74	23.12	1.14717	1.18519	1.19103	0.692008	0.714425	0.688109	7.60062e-06	1.68218	1.60647	1.76145	6.82596e-05
P0DP04	IGHV3-43D	Immunoglobulin heavy variable 3-43D OS=Homo sapiens OX=9606 GN=IGHV3-43D PE=3 SV=1	35	3	9	2	118	13	5.41	32.46	1.27368	1.29158	1.30737	0.877895	0.881053	0.848421	7.72862e-06	1.48526	1.42353	1.54995	6.82596e-05
P19652	ORM2	Alpha-1-acid glycoprotein 2 OS=Homo sapiens OX=9606 GN=ORM2 PE=1 SV=2	48	11	73	7	201	23.6	5.11	252.31	1.10906	1.09542	1.1295	0.800389	0.808179	0.810127	7.85694e-06	1.37842	1.33369	1.42447	6.82596e-05
P02775	PPBP	Platelet basic protein OS=Homo sapiens OX=9606 GN=PPBP PE=1 SV=3	27	3	4	3	128	13.9	8.79	15.55	1.17245	1.19898	1.27755	0.258163	0.277551	0.273469	7.87655e-06	4.50946	4.1002	4.95777	6.82596e-05
P01709	IGLV2-8	Immunoglobulin lambda variable 2-8 OS=Homo sapiens OX=9606 GN=IGLV2-8 PE=1 SV=2	14	2	9	1	118	12.4	5.91	26.06	1.38913	1.35181	1.36461	0.73774	0.793177	0.74307	7.98468e-06	1.80544	1.65436	1.97218	6.82596e-05
P25815	S100P	Protein S100-P OS=Homo sapiens OX=9606 GN=S100P PE=1 SV=2	32	3	4	3	95	10.4	4.88	10.77	0.934197	0.973081	0.934197	0.518445	0.499501	0.522433	7.99935e-06	1.84466	1.74785	1.94685	6.82596e-05
P01706	IGLV2-11	Immunoglobulin lambda variable 2-11 OS=Homo sapiens OX=9606 GN=IGLV2-11 PE=1 SV=2	13	2	7	1	119	12.6	7.24	20.74	1.36697	1.35372	1.35882	0.745158	0.763507	0.69317	8.15886e-06	1.85278	1.6393	2.09753	6.82596e-05
P01008	SERPINC1	Antithrombin-III OS=Homo sapiens OX=9606 GN=SERPINC1 PE=1 SV=1	59	32	224	32	464	52.6	6.71	818.44	0.861476	0.881699	0.856421	1.33165	1.29424	1.2912	8.37656e-06	0.663655	0.639481	0.68877	6.82596e-05
P09486	SPARC	SPARC OS=Homo sapiens OX=9606 GN=SPARC PE=1 SV=1	34	8	13	8	303	34.6	4.84	45.59	1.15438	1.21534	1.18879	0.542773	0.579154	0.53884	8.42722e-06	2.14269	1.97629	2.32452	6.82596e-05
Q15485	FCN2	Ficolin-2 OS=Homo sapiens OX=9606 GN=FCN2 PE=1 SV=2	12	4	5	4	313	34	6.77	19.77	0.841772	0.879747	0.872363	1.56857	1.51582	1.50422	8.46399e-06	0.565287	0.536693	0.595386	6.82596e-05
Q99592	ZBTB18	Zinc finger and BTB domain-containing protein 18 OS=Homo sapiens OX=9606 GN=ZBTB18 PE=1 SV=1	1	1	1	1	522	58.3	5.69	2.42	1.21927	1.14258	1.18682	0.466077	0.422812	0.432645	8.67906e-06	2.68527	2.42126	2.98113	6.82596e-05
P02776	PF4	Platelet factor 4 OS=Homo sapiens OX=9606 GN=PF4 PE=1 SV=2	36	4	10	2	101	10.8	8.62	39.92	1.47609	1.6068	1.54835	0.458023	0.463337	0.435707	9.44513e-06	3.41269	3.12353	3.72676	7.23298e-05
Q08380	LGALS3BP	Galectin-3-binding protein OS=Homo sapiens OX=9606 GN=LGALS3BP PE=1 SV=1	36	16	32	16	585	65.3	5.27	136.29	1.35685	1.4407	1.40184	0.739264	0.738241	0.728016	1.09622e-05	1.90403	1.77809	2.03778	7.81051e-05
G3V4U0	FBLN5	Fibulin-5 OS=Homo sapiens OX=9606 GN=FBLN5 PE=1 SV=1	3	1	1	1	453	50.8	4.77	3.31	0.622077	0.556595	0.583723	1.4247	1.47521	1.39008	1.11413e-05	0.410816	0.3659	0.46056	7.81051e-05
A0A024R6I7	SERPINA1	Alpha-1-antitrypsin OS=Homo sapiens OX=9606 GN=SERPINA1 PE=1 SV=1	69	32	881	2	418	46.7	5.59	3436.54	0.99899	1.02727	1.00808	0.750505	0.741414	0.731313	1.11747e-05	1.36483	1.32319	1.40776	7.81051e-05
P05156	CFI	Complement factor I OS=Homo sapiens OX=9606 GN=CFI PE=1 SV=2	33	15	33	15	583	65.7	7.5	126.85	1.07975	1.12065	1.10123	0.663599	0.662577	0.627812	1.12729e-05	1.68969	1.58433	1.80284	7.81051e-05
A0A0J9YY99		Uncharacterized protein (Fragment) OS=Homo sapiens OX=9606 PE=1 SV=1	32	4	16	1	117	13	8.92	48.81	1.24239	1.26443	1.24659	0.882476	0.880378	0.842602	1.26317e-05	1.4406	1.36106	1.52538	8.54843e-05
Q9Y490	TLN1	Talin-1 OS=Homo sapiens OX=9606 GN=TLN1 PE=1 SV=3	23	49	59	49	2541	269.6	6.07	198.55	0.825536	0.866472	0.847953	1.27778	1.28168	1.24659	1.29893e-05	0.66735	0.635034	0.701143	8.59065e-05
P36980	CFHR2	Complement factor H-related protein 2 OS=Homo sapiens OX=9606 GN=CFHR2 PE=1 SV=1	34	7	15	6	270	30.6	6.38	49.09	1.25507	1.25934	1.23372	0.740662	0.677695	0.680896	1.51166e-05	1.78546	1.58962	2.00865	9.7754e-05
P05062	ALDOB	Fructose-bisphosphate aldolase B OS=Homo sapiens OX=9606 GN=ALDOB PE=1 SV=2	24	8	9	7	364	39.4	7.87	35.01	0.783333	0.838542	0.7875	1.61458	1.625	1.53958	1.64487e-05	0.504141	0.465841	0.54538	0.000104056
A0A075B6I9	IGLV7-46	Immunoglobulin lambda variable 7-46 OS=Homo sapiens OX=9606 GN=IGLV7-46 PE=3 SV=4	15	2	5	1	117	12.5	7.2	14.07	1.13057	1.1513	1.12953	0.883938	0.873575	0.854922	1.76362e-05	1.30583	1.26153	1.35184	0.000109194
P06702	S100A9	Protein S100-A9 OS=Homo sapiens OX=9606 GN=S100A9 PE=1 SV=1	70	7	23	7	114	13.2	6.13	93.73	0.794898	0.842857	0.845918	0.337755	0.330612	0.294898	1.80959e-05	2.57839	2.21673	3.00715	0.000109706
P04075	ALDOA	Fructose-bisphosphate aldolase A OS=Homo sapiens OX=9606 GN=ALDOA PE=1 SV=2	32	10	11	8	364	39.4	8.09	40.54	0.549407	0.564229	0.550395	1.14427	1.083	1.07016	2.00856e-05	0.504645	0.467758	0.544826	0.000117713
P35527	KRT9	Keratin, type I cytoskeletal 9 OS=Homo sapiens OX=9606 GN=KRT9 PE=1 SV=3	61	35	131	34	623	62	5.24	513.64	1.20199	1.21095	1.25075	0.857711	0.853731	0.839801	2.02256e-05	1.43604	1.37452	1.49999	0.000117713
Q5TA01	GSTO1	Glutathione S-transferase omega-1 (Fragment) OS=Homo sapiens OX=9606 GN=GSTO1 PE=1 SV=1	14	3	3	3	180	20.9	6.55	8.94	0.783009	0.834186	0.790174	1.50154	1.42068	1.44626	2.20948e-05	0.551078	0.512646	0.592241	0.000123776
U3KPS2	PRTN3	Myeloblastin OS=Homo sapiens OX=9606 GN=PRTN3 PE=1 SV=1	4	1	1	1	215	23.6	8.16	3.13	1.6035	1.5345	1.46138	0.432544	0.502575	0.492276	2.2118e-05	3.22222	2.73138	3.81233	0.000123776
B7ZKJ8	ITIH4	ITIH4 protein OS=Homo sapiens OX=9606 GN=ITIH4 PE=1 SV=1	48	36	175	13	935	103.8	6.89	682.43	1.10542	1.14659	1.14458	0.796185	0.792169	0.771084	2.39004e-05	1.43957	1.37808	1.50368	0.000131227
E9PG40	APP	Amyloid-beta A4 protein OS=Homo sapiens OX=9606 GN=APP PE=1 SV=1	5	3	4	3	714	80.8	4.82	15.82	1.21106	1.31859	1.33065	0.427136	0.435176	0.445226	2.44841e-05	2.95234	2.63847	3.29863	0.000131942
B1AHL2	FBLN1	Fibulin-1 OS=Homo sapiens OX=9606 GN=FBLN1 PE=1 SV=1	32	17	32	4	721	78.3	5.39	111.54	0.740602	0.799812	0.763158	1.30733	1.25094	1.28008	2.73478e-05	0.600147	0.554099	0.64958	0.000144695
P17661	DES	Desmin OS=Homo sapiens OX=9606 GN=DES PE=1 SV=3	2	1	1	1	470	53.5	5.27	2.81	2.19541	2.40917	2.09266	0.177064	0.240367	0.187156	2.8634e-05	11.0774	7.90557	15.7513	0.000146423
Q13790	APOF	Apolipoprotein F OS=Homo sapiens OX=9606 GN=APOF PE=1 SV=2	14	4	12	4	326	35.4	5.64	43.15	1.07996	1.09378	1.11056	0.880553	0.887463	0.870681	2.86809e-05	1.24467	1.20948	1.28079	0.000146423
A0A0A0MRZ8	IGKV3D-11	Immunoglobulin kappa variable 3D-11 OS=Homo sapiens OX=9606 GN=IGKV3D-11 PE=3 SV=6	14	2	7	1	115	12.6	5.29	18.97	1.19684	1.22	1.20632	0.854737	0.834737	0.797895	2.98897e-05	1.45662	1.34559	1.578	0.000149736
P20851	C4BPB	C4b-binding protein beta chain OS=Homo sapiens OX=9606 GN=C4BPB PE=1 SV=1	46	9	29	9	252	28.3	5.14	99.53	1.15361	1.18718	1.1943	0.731434	0.721261	0.671414	3.03588e-05	1.66427	1.50892	1.83776	0.000149736
P36955	SERPINF1	Pigment epithelium-derived factor OS=Homo sapiens OX=9606 GN=SERPINF1 PE=1 SV=4	31	13	23	13	418	46.3	6.38	82.94	0.686673	0.726348	0.707019	1.30824	1.26755	1.2238	3.16628e-05	0.557965	0.519915	0.598929	0.000153565
P05109	S100A8	Protein S100-A8 OS=Homo sapiens OX=9606 GN=S100A8 PE=1 SV=1	70	11	25	11	93	10.8	7.03	70.59	0.777433	0.824017	0.850932	0.341615	0.339545	0.311594	3.2428e-05	2.47028	2.21118	2.76072	0.000154698
P10124	SRGN	Serglycin OS=Homo sapiens OX=9606 GN=SRGN PE=1 SV=3	8	1	2	1	158	17.6	4.96	6.65	1.40811	1.377	1.30066	0.456173	0.534402	0.432611	3.67382e-05	2.87086	2.26826	3.65931	0.000172433
P08603	CFH	Complement factor H OS=Homo sapiens OX=9606 GN=CFH PE=1 SV=4	48	51	161	50	1231	139	6.61	611.01	0.965657	1.01616	1.0101	0.659596	0.668687	0.647475	3.80166e-05	1.51431	1.43007	1.60297	0.0001756
A0A0A0MSV6	C1QB	Complement C1q subcomponent subunit B (Fragment) OS=Homo sapiens OX=9606 GN=C1QB PE=1 SV=6	23	5	16	5	228	24	9.16	51.31	1.14883	1.23054	1.20039	0.718872	0.729572	0.708171	4.29196e-05	1.6599	1.54104	1.78675	0.000192301
E9PPZ3	AP2A2	AP-2 complex subunit alpha-2 (Fragment) OS=Homo sapiens OX=9606 GN=AP2A2 PE=4 SV=1	12	1	1	1	60	6.7	8.21	3.04	0.998133	1.00373	1.09524	0.348273	0.30719	0.277311	4.34851e-05	3.32032	2.62039	4.23627	0.000192301
A0A0B4J1X8	IGHV3-43	Immunoglobulin heavy variable 3-43 OS=Homo sapiens OX=9606 GN=IGHV3-43 PE=3 SV=1	19	2	4	1	118	13.1	5.41	15.14	1.29757	1.40081	1.37247	0.769231	0.757085	0.755061	4.36147e-05	1.78438	1.6279	1.95401	0.000192301
P01718	IGLV3-27	Immunoglobulin lambda variable 3-27 OS=Homo sapiens OX=9606 GN=IGLV3-27 PE=1 SV=2	19	2	6	1	113	12.2	5.01	19.55	1.26272	1.24922	1.28037	0.984424	0.978193	0.943925	4.46024e-05	1.30475	1.2455	1.36715	0.000193721
A0A2Q2TTZ9	IGKV1D-33	Immunoglobulin kappa variable 1-33 OS=Homo sapiens OX=9606 GN=IGKV1D-33 PE=1 SV=1	54	3	29	3	108	11.8	5.34	110.48	1.08407	1.11828	1.0958	0.852395	0.818182	0.826002	4.99042e-05	1.32106	1.26403	1.38086	0.000213561
P35908	KRT2	Keratin, type II cytoskeletal 2 epidermal OS=Homo sapiens OX=9606 GN=KRT2 PE=1 SV=2	64	41	108	32	639	65.4	8	415.62	1.21859	1.27681	1.28907	0.833504	0.81001	0.79571	5.13477e-05	1.55151	1.4572	1.65153	0.000216553
Q5R345	SELP	P-selectin OS=Homo sapiens OX=9606 GN=SELP PE=1 SV=1	1	1	1	1	768	84.3	6.52	2.74	1.11037	1.16461	1.19029	0.634634	0.679353	0.634634	5.43694e-05	1.77832	1.63308	1.93686	0.000225616
Q96P63	SERPINB12	Serpin B12 OS=Homo sapiens OX=9606 GN=SERPINB12 PE=1 SV=1	7	3	4	3	405	46.2	5.53	14.07	1.13869	1.16583	1.15176	0.78794	0.796985	0.734673	5.50472e-05	1.49003	1.34791	1.64912	0.000225616
A0A075B6Q5	IGHV3-64	Immunoglobulin heavy variable 3-64 OS=Homo sapiens OX=9606 GN=IGHV3-64 PE=3 SV=1	19	2	2	2	118	12.9	7.85	8.27	1.36886	1.34169	1.44514	0.824451	0.789969	0.804598	5.86363e-05	1.71793	1.58703	1.85835	0.000236988
P02748	C9	Complement component C9 OS=Homo sapiens OX=9606 GN=C9 PE=1 SV=2	33	20	57	20	559	63.1	5.59	210.43	1.15176	1.20804	1.18794	0.867337	0.869347	0.844221	6.15081e-05	1.37461	1.30809	1.44421	0.0002445
P02750	LRG1	Leucine-rich alpha-2-glycoprotein OS=Homo sapiens OX=9606 GN=LRG1 PE=1 SV=2	29	8	27	8	347	38.2	6.95	111.06	1.21385	1.24033	1.27189	0.866599	0.880855	0.834012	6.21753e-05	1.44339	1.36041	1.53168	0.0002445
P14923	JUP	Junction plakoglobin OS=Homo sapiens OX=9606 GN=JUP PE=1 SV=3	17	11	13	11	745	81.7	6.14	43.88	0.975321	1.03159	1.0306	0.691017	0.686081	0.688055	6.43328e-05	1.47084	1.35947	1.59027	0.000246053
P11226	MBL2	Mannose-binding protein C OS=Homo sapiens OX=9606 GN=MBL2 PE=1 SV=2	36	8	11	8	248	26.1	5.49	39.96	0.693452	0.729167	0.694444	1.44643	1.34028	1.33333	6.44546e-05	0.513845	0.468369	0.564216	0.000246053
A0A0C4DH26	IGKV6D-41	Immunoglobulin kappa variable 6D-41 (non-functional) (Fragment) OS=Homo sapiens OX=9606 GN=IGKV6D-41 PE=4 SV=1	10	1	2	1	115	12.6	7.12	8.22	1.33002	1.36083	1.25249	0.689861	0.713718	0.734592	6.51069e-05	1.84426	1.68791	2.01397	0.000246053
O00299	CLIC1	Chloride intracellular channel protein 1 OS=Homo sapiens OX=9606 GN=CLIC1 PE=1 SV=4	38	5	6	5	241	26.9	5.17	25.63	0.835249	0.844828	0.812261	1.21839	1.2318	1.16762	6.6929e-05	0.688907	0.650118	0.730198	0.000248586
A0A087X0Q4	IGKV2-40	Immunoglobulin kappa variable 2-40 OS=Homo sapiens OX=9606 GN=IGKV2-40 PE=1 SV=1	57	4	12	3	104	11.4	4.49	47.39	1.08122	1.10761	1.13401	0.795939	0.80203	0.767513	6.74855e-05	1.40472	1.33131	1.48216	0.000248586
P27797	CALR	Calreticulin OS=Homo sapiens OX=9606 GN=CALR PE=1 SV=1	12	4	5	4	417	48.1	4.44	17.07	0.796764	0.849343	0.849343	1.21335	1.21739	1.17695	6.93231e-05	0.691704	0.640505	0.746495	0.000252163
P04211	IGLV7-43	Immunoglobulin lambda variable 7-43 OS=Homo sapiens OX=9606 GN=IGLV7-43 PE=3 SV=2	15	2	4	1	117	12.4	7.03	10.98	1.23734	1.22542	1.20556	0.825223	0.808342	0.747766	7.06695e-05	1.54045	1.36775	1.73786	0.000253887
P09871	C1S	Complement C1s subcomponent OS=Homo sapiens OX=9606 GN=C1S PE=1 SV=1	45	24	83	23	688	76.6	4.96	335.31	0.858149	0.914487	0.8833	1.30885	1.2837	1.2495	7.55646e-05	0.69128	0.647291	0.738027	0.000265199
P14151	SELL	L-selectin OS=Homo sapiens OX=9606 GN=SELL PE=1 SV=2	17	6	13	6	372	42.2	6.6	54.9	1.1255	1.14357	1.11948	0.86747	0.879518	0.831325	7.56409e-05	1.31425	1.23337	1.40112	0.000265199
P18206	VCL	Vinculin OS=Homo sapiens OX=9606 GN=VCL PE=1 SV=4	46	48	62	48	1134	123.7	5.66	206.78	0.929078	0.982776	0.973658	1.30193	1.30294	1.26748	8.44433e-05	0.74516	0.700038	0.792843	0.000292536
P01701	IGLV1-51	Immunoglobulin lambda variable 1-51 OS=Homo sapiens OX=9606 GN=IGLV1-51 PE=1 SV=2	38	3	5	3	117	12.2	7.03	14.76	1.05758	1.04798	1.06622	0.792706	0.742802	0.736084	8.6728e-05	1.39628	1.27055	1.53607	0.000296916
P02743	APCS	Serum amyloid P-component OS=Homo sapiens OX=9606 GN=APCS PE=1 SV=2	28	7	27	7	223	25.4	6.54	99.23	1.11902	1.11902	1.0824	0.879959	0.861648	0.88708	8.81227e-05	1.26316	1.21357	1.31465	0.00029726
A0A1B0GTC6	C3orf85	Uncharacterized protein C3orf85 OS=Homo sapiens OX=9606 GN=C3orf85 PE=3 SV=1	8	1	1	1	90	10.4	5.81	2.97	0.783223	0.742696	0.744581	1.06126	1.0509	1.02074	8.88716e-05	0.724729	0.68152	0.770424	0.00029726
P02654	APOC1	Apolipoprotein C-I OS=Homo sapiens OX=9606 GN=APOC1 PE=1 SV=1	35	5	24	5	83	9.3	8.47	78.63	0.738739	0.757758	0.755756	1.00701	0.97998	1.03303	9.99369e-05	0.745774	0.706401	0.787604	0.000330473
Q17RQ9	NKPD1	NTPase KAP family P-loop domain-containing protein 1 OS=Homo sapiens OX=9606 GN=NKPD1 PE=2 SV=1	2	1	1	1	610	67.7	8.85	2.8	0.695652	0.649209	0.710474	1.32411	1.44862	1.33103	0.000104445	0.500843	0.448318	0.559655	0.0003415
A0A0C4DGZ8	GP1BA	Glycoprotein Ib (Platelet), alpha polypeptide OS=Homo sapiens OX=9606 GN=GP1BA PE=1 SV=1	11	5	9	5	626	68.9	6.68	39.86	1.20908	1.27561	1.34741	0.662091	0.671595	0.662091	0.000107084	1.92011	1.68358	2.18568	0.000342523
P01780	IGHV3-7	Immunoglobulin heavy variable 3-7 OS=Homo sapiens OX=9606 GN=IGHV3-7 PE=1 SV=2	26	3	18	1	117	12.9	6.57	60.4	1.1554	1.21191	1.21998	0.882947	0.86781	0.861756	0.000107112	1.37312	1.28867	1.46239	0.000342523
B4DPQ0	C1R	cDNA FLJ54471, highly similar to Complement C1r subcomponent (EC 3.4.21.41) OS=Homo sapiens OX=9606 GN=C1R PE=1 SV=1	45	24	60	23	719	81.8	6.37	242.8	0.912334	0.931702	0.937819	1.29052	1.25892	1.22018	0.000110824	0.737966	0.696397	0.78232	0.000350541
Q06033	ITIH3	Inter-alpha-trypsin inhibitor heavy chain H3 OS=Homo sapiens OX=9606 GN=ITIH3 PE=1 SV=2	26	23	63	23	890	99.8	5.74	215.75	1.18359	1.23897	1.21949	0.940513	0.94359	0.912821	0.000119053	1.30216	1.24053	1.36667	0.000372521
P00338	LDHA	L-lactate dehydrogenase A chain OS=Homo sapiens OX=9606 GN=LDHA PE=1 SV=2	22	7	9	6	332	36.7	8.27	28.71	0.624521	0.605364	0.610153	0.45977	0.483716	0.458812	0.00012705	1.31216	1.23398	1.39588	0.000393314
Q5D862	FLG2	Filaggrin-2 OS=Homo sapiens OX=9606 GN=FLG2 PE=1 SV=1	1	3	5	3	2391	247.9	8.31	16.52	1.24471	1.26888	1.32326	0.850957	0.902316	0.863041	0.00012911	1.46651	1.36713	1.57308	0.000395484
P06310	IGKV2-30	Immunoglobulin kappa variable 2-30 OS=Homo sapiens OX=9606 GN=IGKV2-30 PE=3 SV=2	38	3	12	2	120	13.2	8.51	45.29	1.15021	1.14815	1.11934	0.784979	0.798354	0.851852	0.000134847	1.40346	1.27732	1.54376	0.00040715
A0A0A0MS14	IGHV1-45	Immunoglobulin heavy variable 1-45 OS=Homo sapiens OX=9606 GN=IGHV1-45 PE=3 SV=1	15	2	3	2	117	13.5	9.1	8.79	1.05998	1.13133	1.11686	0.780765	0.792141	0.778697	0.000135922	1.40677	1.29951	1.52177	0.00040715
A0A075B7D8	IGHV3OR15-7	Immunoglobulin heavy variable 3/OR15-7 (pseudogene) (Fragment) OS=Homo sapiens OX=9606 GN=IGHV3OR15-7 PE=1 SV=1	20	2	8	1	119	13.1	8.28	21.19	1.21386	1.26535	1.30792	0.847525	0.8	0.827723	0.000137261	1.53	1.41528	1.6534	0.00040715
O43866	CD5L	CD5 antigen-like OS=Homo sapiens OX=9606 GN=CD5L PE=1 SV=1	55	17	65	17	347	38.1	5.47	261.71	1.10324	1.1336	1.14575	0.884615	0.88664	0.848178	0.000138515	1.29134	1.22603	1.36036	0.00040715
A0A075B6H9	IGLV4-69	Immunoglobulin lambda variable 4-69 OS=Homo sapiens OX=9606 GN=IGLV4-69 PE=1 SV=1	22	3	7	2	119	12.8	6.51	21.8	1.11841	1.12637	1.1801	0.78806	0.8	0.745274	0.000140605	1.4678	1.35827	1.58673	0.000409161
A0A0C4DH34	IGHV4-28	Immunoglobulin heavy variable 4-28 OS=Homo sapiens OX=9606 GN=IGHV4-28 PE=3 SV=1	21	2	8	2	117	13.1	9.29	22.89	1.13994	1.20735	1.20838	0.849847	0.813075	0.81716	0.000147556	1.43369	1.33818	1.53548	0.000424412
D6RE86	CP	Ceruloplasmin (Fragment) OS=Homo sapiens OX=9606 GN=CP PE=1 SV=8	31	5	15	1	178	20.7	7.24	56.34	1.05215	1.10979	1.08143	0.730101	0.711802	0.772187	0.000148982	1.46488	1.34585	1.59553	0.000424412
P20742	PZP	Pregnancy zone protein OS=Homo sapiens OX=9606 GN=PZP PE=1 SV=4	35	42	187	36	1482	163.8	6.38	734.26	1.1998	1.25512	1.25307	0.925205	0.882172	0.870902	0.000151346	1.38447	1.29527	1.48018	0.000424412
Q02985	CFHR3	Complement factor H-related protein 3 OS=Homo sapiens OX=9606 GN=CFHR3 PE=1 SV=2	7	2	2	1	330	37.3	7.55	7.18	1.26533	1.23044	1.38584	0.540169	0.554968	0.459831	0.00015302	2.49626	2.03223	3.07903	0.000424412
F5GZZ9	CD163	Scavenger receptor cysteine-rich type 1 protein M130 OS=Homo sapiens OX=9606 GN=CD163 PE=1 SV=1	10	11	13	11	1109	120.2	6.1	39.86	1.1859	1.1808	1.19816	0.91522	0.908069	0.849847	0.000153895	1.33359	1.21116	1.46995	0.000424412
P00738	HP	Haptoglobin OS=Homo sapiens OX=9606 GN=HP PE=1 SV=1	69	31	723	2	406	45.2	6.58	2569.42	1.36309	1.25476	1.27984	0.72016	0.7332	0.792377	0.000154597	1.7356	1.55827	1.93402	0.000424412
D6RF35	GC	Vitamin D-binding protein OS=Homo sapiens OX=9606 GN=GC PE=1 SV=1	69	36	281	2	476	53	5.52	1044.79	0.529412	0.552288	0.505447	1.60566	1.48693	1.3671	0.00016714	0.355887	0.30209	0.420523	0.000451796
P12259	F5	Coagulation factor V OS=Homo sapiens OX=9606 GN=F5 PE=1 SV=4	18	37	57	37	2224	251.5	6.05	211.67	0.919598	0.944724	0.925628	1.17789	1.1608	1.12764	0.000169403	0.804871	0.769283	0.842269	0.000451796
P62805	HIST1H4A	Histone H4 OS=Homo sapiens OX=9606 GN=HIST1H4A PE=1 SV=2	23	2	3	2	103	11.4	11.36	13.07	0.325279	0.313197	0.35316	0.156134	0.157993	0.169145	0.000171985	2.05192	1.80794	2.32586	0.000451796
F8W1S1	KRT74	Keratin, type II cytoskeletal 74 OS=Homo sapiens OX=9606 GN=KRT74 PE=1 SV=1	5	4	11	1	543	59.4	7.44	37.62	1.20534	1.25667	1.17762	0.850103	0.87269	0.825462	0.000172396	1.42828	1.33176	1.53148	0.000451796
P07225	PROS1	Vitamin K-dependent protein S OS=Homo sapiens OX=9606 GN=PROS1 PE=1 SV=1	38	20	49	20	676	75.1	5.67	192.71	1.06942	1.12877	1.11771	0.826962	0.803823	0.782696	0.000173532	1.37391	1.28889	1.46447	0.000451796
P05164	MPO	Myeloperoxidase OS=Homo sapiens OX=9606 GN=MPO PE=1 SV=1	5	3	3	3	745	83.8	8.97	9.52	1.17248	1.32797	1.37265	0.433423	0.474531	0.459339	0.000173887	2.83268	2.38408	3.35513	0.000451796
P13647	KRT5	Keratin, type II cytoskeletal 5 OS=Homo sapiens OX=9606 GN=KRT5 PE=1 SV=3	49	36	84	23	590	62.3	7.74	287.8	0.89165	0.927435	0.929423	0.66998	0.680915	0.633201	0.000176782	1.38527	1.28181	1.49799	0.000455253
Q9Y6R7	FCGBP	IgGFc-binding protein OS=Homo sapiens OX=9606 GN=FCGBP PE=1 SV=3	13	34	44	34	5405	571.6	5.34	169.19	1.16915	1.26169	1.20398	0.834826	0.848756	0.8199	0.000181853	1.45191	1.33839	1.57382	0.000464204
P26447	S100A4	Protein S100-A4 OS=Homo sapiens OX=9606 GN=S100A4 PE=1 SV=1	16	2	2	2	101	11.7	6.11	6.26	0.908389	0.910596	0.967991	1.67991	1.60706	1.51766	0.00018829	0.58006	0.522721	0.644238	0.000476456
Q86UX7	FERMT3	Fermitin family homolog 3 OS=Homo sapiens OX=9606 GN=FERMT3 PE=1 SV=1	21	11	15	11	667	75.9	6.98	52.57	0.87891	0.919273	0.962664	1.27043	1.25126	1.24218	0.0001977	0.733512	0.660041	0.814108	0.000495954
A0A0B4J1V2	IGHV2-26	Immunoglobulin heavy variable 2-26 OS=Homo sapiens OX=9606 GN=IGHV2-26 PE=3 SV=1	6	1	1	1	119	13.2	8.29	2.86	1.22872	1.27385	1.29436	0.938462	0.98359	0.945641	0.000204986	1.32403	1.24829	1.40431	0.000509837
Q01995	TAGLN	Transgelin OS=Homo sapiens OX=9606 GN=TAGLN PE=1 SV=4	4	1	1	1	201	22.6	8.84	2.15	2.08999	2.12261	2.40382	0.736783	0.537683	0.488189	0.000207365	3.75367	2.37504	6.09963	0.000511383
P23142	FBLN1	Fibulin-1 OS=Homo sapiens OX=9606 GN=FBLN1 PE=1 SV=4	38	19	33	6	703	77.2	5.22	123.3	0.83559	0.877176	0.871373	1.24275	1.294	1.20019	0.000216248	0.691511	0.640277	0.747209	0.000524559
E7EUT5	GAPDH	Glyceraldehyde-3-phosphate dehydrogenase OS=Homo sapiens OX=9606 GN=GAPDH PE=1 SV=1	47	10	20	10	260	27.9	6.95	75.62	0.741775	0.744766	0.750748	0.534397	0.584247	0.557328	0.000216313	1.33492	1.19895	1.48825	0.000524559
A0A075B6I1	IGLV4-60	Immunoglobulin lambda variable 4-60 OS=Homo sapiens OX=9606 GN=IGLV4-60 PE=3 SV=1	13	2	2	2	120	13	6.25	5.71	1.11357	1.18291	1.20302	0.821106	0.81809	0.801005	0.000221554	1.4341	1.30982	1.56864	0.000527302
P14174	MIF	Macrophage migration inhibitory factor OS=Homo sapiens OX=9606 GN=MIF PE=1 SV=4	14	2	2	2	115	12.5	7.88	4.76	0.569	0.556	0.562	0.676	0.705	0.68	0.000221793	0.818535	0.780939	0.858161	0.000527302
J3QSU6	TNC	Tenascin OS=Homo sapiens OX=9606 GN=TNC PE=1 SV=1	3	7	8	7	2019	220.7	4.93	21.49	1.11489	1.15385	1.17682	0.847153	0.891109	0.861139	0.00022288	1.32552	1.24782	1.40798	0.000527302
P61224	RAP1B	Ras-related protein Rap-1b OS=Homo sapiens OX=9606 GN=RAP1B PE=1 SV=1	39	6	11	6	184	20.8	5.78	35.21	0.905927	0.911571	0.857008	1.20602	1.2333	1.17215	0.000227265	0.740557	0.690202	0.794323	0.00053334
A0A075B7B6	IGHV4OR15-8	Immunoglobulin heavy variable 4/OR15-8 (non-functional) (Fragment) OS=Homo sapiens OX=9606 GN=IGHV4OR15-8 PE=4 SV=1	6	1	1	1	117	13	9.6	2.93	0.988528	1.00765	1.00765	0.6826	0.754302	0.73327	0.000234909	1.38414	1.22768	1.56315	0.000545212
K7EL66	MAPRE2	Microtubule-associated protein RP/EB family member 2 (Fragment) OS=Homo sapiens OX=9606 GN=MAPRE2 PE=1 SV=1	13	1	1	1	134	15	9.7	2.61	0.881474	0.908367	0.7749	1.45319	1.42032	1.38546	0.000236071	0.602198	0.496097	0.727854	0.000545212
P08697	SERPINF2	Alpha-2-antiplasmin OS=Homo sapiens OX=9606 GN=SERPINF2 PE=1 SV=3	40	19	76	19	491	54.5	6.29	263.7	0.934673	0.967839	0.952764	1.22814	1.20402	1.16683	0.000255399	0.793354	0.752628	0.836484	0.000585024
P02671	FGA	Fibrinogen alpha chain OS=Homo sapiens OX=9606 GN=FGA PE=1 SV=2	45	39	315	39	866	94.9	6.01	1126.82	0.37525	0.406188	0.345309	2.4012	2.56088	2.02495	0.00025733	0.161263	0.126165	0.20721	0.000585024
P30492	HLA-B	HLA class I histocompatibility antigen, B-54 alpha chain OS=Homo sapiens OX=9606 GN=HLA-B PE=1 SV=1	9	3	3	1	362	40.4	6.3	9.15	1.07322	1.11753	1.01156	0.543353	0.628131	0.552023	0.000270721	1.85802	1.58151	2.18858	0.000610696
Q9NRC6	SPTBN5	Spectrin beta chain, non-erythrocytic 5 OS=Homo sapiens OX=9606 GN=SPTBN5 PE=1 SV=2		1	1	1	3674	416.5	6.65	2.64	1.28041	1.29805	1.1467	0.665738	0.653668	0.674095	0.000277451	1.86865	1.59244	2.18647	0.000621063
P14780	MMP9	Matrix metalloproteinase-9 OS=Homo sapiens OX=9606 GN=MMP9 PE=1 SV=3	15	8	8	8	707	78.4	6.06	22.4	1.20799	1.40779	1.33607	0.614754	0.530738	0.501025	0.000342207	2.40012	1.93429	2.98862	0.000759248
Q71U36	TUBA1A	Tubulin alpha-1A chain OS=Homo sapiens OX=9606 GN=TUBA1A PE=1 SV=1	20	7	8	1	451	50.1	5.06	27.61	0.682051	0.711795	0.729231	0.955897	0.993846	1.02872	0.000344401	0.71281	0.657858	0.772458	0.000759248
Q9UPN9	TRIM33	E3 ubiquitin-protein ligase TRIM33 OS=Homo sapiens OX=9606 GN=TRIM33 PE=1 SV=3	1	1	1	1	1127	122.5	6.67	3.27	0.646526	0.710977	0.712991	1.69486	1.5287	1.44411	0.000353212	0.443581	0.376115	0.524394	0.000770941
P02745	C1QA	Complement C1q subcomponent subunit A OS=Homo sapiens OX=9606 GN=C1QA PE=1 SV=2	29	4	6	4	245	26	9.11	24.2	1.18593	1.13487	1.26204	0.739884	0.768786	0.712909	0.000355004	1.61275	1.44476	1.79855	0.000770941
P40197	GP5	Platelet glycoprotein V OS=Homo sapiens OX=9606 GN=GP5 PE=1 SV=1	8	4	4	4	560	60.9	9.63	14.19	1.30155	1.13886	1.3513	0.502591	0.534715	0.548187	0.000359681	2.3915	1.97986	2.87725	0.000772068
P02749	APOH	Beta-2-glycoprotein 1 OS=Homo sapiens OX=9606 GN=APOH PE=1 SV=3	41	12	40	12	345	38.3	7.97	156.15	0.794479	0.847648	0.842536	1.07975	1.06033	1.03885	0.000360829	0.781602	0.725852	0.84113	0.000772068
A0A0C4DH25	IGKV3D-20	Immunoglobulin kappa variable 3D-20 OS=Homo sapiens OX=9606 GN=IGKV3D-20 PE=3 SV=1	22	2	13	2	116	12.5	4.59	52.64	1.10645	1.15865	1.18526	0.859775	0.874104	0.830092	0.000369852	1.34571	1.25136	1.44666	0.000785598
P26927	MST1	Hepatocyte growth factor-like protein OS=Homo sapiens OX=9606 GN=MST1 PE=1 SV=2	15	9	9	9	711	80.3	7.68	26.42	1.0813	1.23577	1.11789	0.596545	0.634146	0.591463	0.00037708	1.88511	1.63207	2.17242	0.000795147
Q14766	LTBP1	Latent-transforming growth factor beta-binding protein 1 OS=Homo sapiens OX=9606 GN=LTBP1 PE=1 SV=4	3	6	6	6	1721	186.7	5.96	15.97	1.0247	1.07609	1.0336	0.777668	0.827075	0.777668	0.00039306	1.31564	1.2229	1.41597	0.000822881
P01714	IGLV3-19	Immunoglobulin lambda variable 3-19 OS=Homo sapiens OX=9606 GN=IGLV3-19 PE=1 SV=2	17	2	5	2	112	12	4.96	17.44	1.07784	1.09581	1.13473	0.829341	0.882236	0.852295	0.000399201	1.29039	1.20832	1.37827	0.000829768
P63104	YWHAZ	14-3-3 protein zeta/delta OS=Homo sapiens OX=9606 GN=YWHAZ PE=1 SV=1	44	10	17	6	245	27.7	4.79	67.25	0.79782	0.8444	0.857284	1.18335	1.15461	1.10605	0.000403015	0.725755	0.668453	0.787833	0.000831754
P49913	CAMP	Cathelicidin antimicrobial peptide OS=Homo sapiens OX=9606 GN=CAMP PE=1 SV=1	19	3	3	3	170	19.3	9.41	8.43	1.05005	1.08238	1.06048	0.79562	0.713243	0.708029	0.000406268	1.44026	1.23924	1.67846	0.000832563
P06312	IGKV4-1	Immunoglobulin kappa variable 4-1 OS=Homo sapiens OX=9606 GN=IGKV4-1 PE=1 SV=1	22	2	5	2	121	13.4	5.25	21.48	1.20682	1.32303	1.26972	0.860341	0.900853	0.84968	0.000431962	1.45529	1.324	1.59835	0.000879028
P33908	MAN1A1	Mannosyl-oligosaccharide 1,2-alpha-mannosidase IA OS=Homo sapiens OX=9606 GN=MAN1A1 PE=1 SV=3	13	9	9	9	653	72.9	6.47	31.54	1.07806	1.15119	1.09881	0.841897	0.781621	0.812253	0.000436027	1.36633	1.26042	1.48137	0.000881138
P15924	DSP	Desmoplakin OS=Homo sapiens OX=9606 GN=DSP PE=1 SV=3	14	41	45	41	2871	331.6	6.81	137.79	0.912563	0.98191	0.980905	0.702513	0.692462	0.663317	0.00045447	1.39697	1.28119	1.52235	0.000912074
J3QQX6	ICAM2	Intercellular adhesion molecule 2 (Fragment) OS=Homo sapiens OX=9606 GN=ICAM2 PE=1 SV=1	8	2	2	2	214	23.7	6.51	5.1	1.17861	1.16407	1.18484	0.976116	0.98027	0.919003	0.00046509	1.2268	1.12929	1.3338	0.000926994
Q96IY4	CPB2	Carboxypeptidase B2 OS=Homo sapiens OX=9606 GN=CPB2 PE=1 SV=2	8	4	4	4	423	48.4	7.71	12.04	1.03759	0.967359	1.0089	0.631058	0.649852	0.715134	0.000483162	1.50991	1.32095	1.72945	0.000956464
P61981	YWHAG	14-3-3 protein gamma OS=Homo sapiens OX=9606 GN=YWHAG PE=1 SV=2	25	7	9	3	247	28.3	4.89	31.43	0.870968	0.918835	0.908429	1.077	1.12071	1.09781	0.000493188	0.818756	0.772648	0.867387	0.000969714
O00194	RAB27B	Ras-related protein Rab-27B OS=Homo sapiens OX=9606 GN=RAB27B PE=1 SV=4	3	1	1	1	218	24.6	5.52	2.49	1.03575	1.12464	1.19227	0.656039	0.618357	0.605797	0.000506006	1.78314	1.5412	2.0586	0.00098824
Q5T749	KPRP	Keratinocyte proline-rich protein OS=Homo sapiens OX=9606 GN=KPRP PE=1 SV=1	7	5	6	5	579	64.1	8.27	18.94	1.05217	1.16425	1.07343	0.724638	0.684058	0.65314	0.000520039	1.5956	1.41535	1.79857	0.00100888
A0A075B6J9	IGLV2-18	Immunoglobulin lambda variable 2-18 OS=Homo sapiens OX=9606 GN=IGLV2-18 PE=3 SV=2	25	2	6	2	118	12.4	4.82	18.29	0.968411	0.994077	1.0079	0.766041	0.707799	0.773939	0.000540826	1.32148	1.19121	1.4679	0.00104225
A0A0C4DH36	IGHV3-38	Immunoglobulin heavy variable 3-38 (non-functional) (Fragment) OS=Homo sapiens OX=9606 GN=IGHV3-38 PE=1 SV=1	19	2	4	2	116	12.8	9.25	12.01	1.23794	1.37942	1.37299	0.812433	0.867095	0.837085	0.000545929	1.5856	1.39644	1.79724	0.00104234
P04264	KRT1	Keratin, type II cytoskeletal 1 OS=Homo sapiens OX=9606 GN=KRT1 PE=1 SV=6	60	49	167	43	644	66	8.12	677.08	1.10196	1.10686	1.2	0.80098	0.811765	0.773529	0.000548036	1.42851	1.29283	1.57664	0.00104234
P01009	SERPINA1	Alpha-1-antitrypsin OS=Homo sapiens OX=9606 GN=SERPINA1 PE=1 SV=3	69	33	996	3	418	46.7	5.59	3864.04	1.191	1.113	1.152	0.847	0.867	0.903	0.000552734	1.3206	1.2249	1.42368	0.00104445
H0Y300	HP	Haptoglobin OS=Homo sapiens OX=9606 GN=HP PE=1 SV=4	62	30	703	1	442	49.1	6.64	2484.86	1.2416	1.17439	1.10082	0.652134	0.574024	0.694823	0.000590797	1.83073	1.5037	2.23744	0.00110917
A0A0J9YWU9		Uncharacterized protein (Fragment) OS=Homo sapiens OX=9606 PE=1 SV=1	20	2	7	1	116	12.9	9.06	22	1.17275	1.2382	1.12768	0.82618	0.864807	0.821888	0.000606067	1.4082	1.27868	1.54937	0.00113055
Q13201	MMRN1	Multimerin-1 OS=Homo sapiens OX=9606 GN=MMRN1 PE=1 SV=3	13	12	13	12	1228	138	7.93	37.07	0.996237	1.11101	1.03575	0.703669	0.721543	0.718721	0.000617084	1.46599	1.28881	1.66433	0.00114377
P62328	TMSB4X	Thymosin beta-4 OS=Homo sapiens OX=9606 GN=TMSB4X PE=1 SV=2	45	3	4	3	44	5.1	5.06	12.01	0.865538	0.853586	0.909363	1.58765	1.66335	1.43127	0.000626226	0.56137	0.477575	0.66196	0.00115337
P27930	IL1R2	Interleukin-1 receptor type 2 OS=Homo sapiens OX=9606 GN=IL1R2 PE=1 SV=1	2	1	1	1	398	45.4	7.9	2.61	1.19128	1.12389	1.26165	0.790882	0.818632	0.791873	0.000657047	1.48948	1.30956	1.69077	0.00120252
O75083	WDR1	WD repeat-containing protein 1 OS=Homo sapiens OX=9606 GN=WDR1 PE=1 SV=4	13	6	8	6	606	66.2	6.65	31.47	0.80746	0.868952	0.851815	1.37298	1.23589	1.25202	0.000697852	0.65483	0.582761	0.736741	0.00126922
S4R460	IGHV3OR16-9	Immunoglobulin heavy variable 3/OR16-9 (non-functional) OS=Homo sapiens OX=9606 GN=IGHV3OR16-9 PE=1 SV=2	41	3	17	2	96	10.4	7.97	74.39	1.04046	1.13776	1.09345	0.754335	0.729287	0.800578	0.000714788	1.43231	1.29036	1.59012	0.00129195
Q01518	CAP1	Adenylyl cyclase-associated protein 1 OS=Homo sapiens OX=9606 GN=CAP1 PE=1 SV=5	17	7	9	7	475	51.9	8.06	32.15	0.876955	0.900938	0.935349	1.27842	1.18874	1.19187	0.000745699	0.741522	0.680591	0.808266	0.0013395
P28799	GRN	Granulins OS=Homo sapiens OX=9606 GN=GRN PE=1 SV=2	1	1	1	1	593	63.5	6.83	2.93	0.883317	0.864031	0.95757	0.639344	0.625844	0.637416	0.000750538	1.42169	1.25092	1.61275	0.00133992
Q8TAQ9	SUN3	SUN domain-containing protein 3 OS=Homo sapiens OX=9606 GN=SUN3 PE=1 SV=4	2	1	1	1	357	40.5	7.83	2.88	0.9875	1.00909	1.05114	1.47727	1.38295	1.35227	0.000760964	0.723496	0.658745	0.795204	0.00134682
P02747	C1QC	Complement C1q subcomponent subunit C OS=Homo sapiens OX=9606 GN=C1QC PE=1 SV=3	22	4	14	4	245	25.8	8.41	54.72	1.17409	1.25911	1.14474	0.786437	0.854251	0.779352	0.000763662	1.47846	1.3202	1.65584	0.00134682
G3V2W1	SERPINA10	Protein Z-dependent protease inhibitor OS=Homo sapiens OX=9606 GN=SERPINA10 PE=1 SV=1	19	9	22	9	484	55.1	7.64	76.39	1.00694	1.05748	1.03271	0.835481	0.851338	0.793855	0.000799127	1.2485	1.15971	1.34472	0.00140088
A0A0B4J1Y8	IGLV9-49	Immunoglobulin lambda variable 9-49 OS=Homo sapiens OX=9606 GN=IGLV9-49 PE=1 SV=1	22	3	6	2	123	13	7.28	16.66	1.04603	1.14691	1.08815	0.832517	0.801175	0.801175	0.00081538	1.34755	1.22291	1.48326	0.00141024
H0Y984	BST1	ADP-ribosyl cyclase/cyclic ADP-ribose hydrolase 2 (Fragment) OS=Homo sapiens OX=9606 GN=BST1 PE=1 SV=1	22	4	6	4	186	21.1	5.58	18.54	1.13838	1.19394	1.14747	0.906061	0.869697	0.810101	0.000817623	1.3457	1.19522	1.51769	0.00141024
P22352	GPX3	Glutathione peroxidase 3 OS=Homo sapiens OX=9606 GN=GPX3 PE=1 SV=2	40	8	17	8	226	25.5	8.13	54.88	1.13776	1.18878	1.16224	0.965306	0.979592	0.921429	0.000819005	1.21716	1.14028	1.29969	0.00141024
A0A0B4J1Y9	IGHV3-72	Immunoglobulin heavy variable 3-72 OS=Homo sapiens OX=9606 GN=IGHV3-72 PE=3 SV=1	35	4	11	2	119	13.2	7.85	34.7	1.09146	1.19095	1.12362	0.881407	0.868342	0.856281	0.000907829	1.30698	1.18337	1.4418	0.00155399
P48740	MASP1	Mannan-binding lectin serine protease 1 OS=Homo sapiens OX=9606 GN=MASP1 PE=1 SV=3	36	21	37	9	699	79.2	5.49	139.2	0.899898	0.960163	0.917263	1.15322	1.12155	1.10521	0.000913959	0.821698	0.767486	0.879361	0.00155533
P01817	IGHV2-5	Immunoglobulin heavy variable 2-5 OS=Homo sapiens OX=9606 GN=IGHV2-5 PE=1 SV=2	19	1	2	1	119	13.2	8.29	9.31	1.13222	1.04203	0.956217	0.478109	0.482487	0.336252	0.000943808	2.41391	1.57098	3.79278	0.00159258
P05106	ITGB3	Integrin beta-3 OS=Homo sapiens OX=9606 GN=ITGB3 PE=1 SV=2	1	1	1	1	788	87	5.24	2.86	1.13511	1.12385	1.14432	0.844422	0.90174	0.93654	0.000946791	1.2686	1.1203	1.43908	0.00159258
P00450	CP	Ceruloplasmin OS=Homo sapiens OX=9606 GN=CP PE=1 SV=1	65	57	319	53	1065	122.1	5.72	1268.09	1.15305	1.21303	1.14788	0.973113	0.958635	0.989659	0.000968388	1.20283	1.12868	1.28126	0.00161719
P49643	PRIM2	DNA primase large subunit OS=Homo sapiens OX=9606 GN=PRIM2 PE=1 SV=2	2	1	1	1	509	58.8	7.91	2.03	0.20445	0.20187	0.234763	0.0922283	0.108675	0.114802	0.000979274	2.03064	1.60867	2.57296	0.00161719
A0A0B4J1U7	IGHV6-1	Immunoglobulin heavy variable 6-1 OS=Homo sapiens OX=9606 GN=IGHV6-1 PE=3 SV=1	21	3	6	3	121	13.5	9.2	19.09	1.02352	1.04703	1.00818	0.773006	0.849693	0.794479	0.000980959	1.27369	1.1475	1.41565	0.00161719
A0A0G2JMB2	IGHA2	Immunoglobulin heavy constant alpha 2 (Fragment) OS=Homo sapiens OX=9606 GN=IGHA2 PE=1 SV=1	72	16	264	1	340	36.5	6.1	1078.92	1.06061	1.1085	1.01564	0.782991	0.776149	0.825024	0.000983651	1.33579	1.21985	1.46196	0.00161719
P04424	ASL	Argininosuccinate lyase OS=Homo sapiens OX=9606 GN=ASL PE=1 SV=4	2	1	1	1	464	51.6	6.48	3.18	0.887255	0.897059	0.959804	1.24412	1.29902	1.38137	0.00101758	0.699226	0.626378	0.781039	0.00166358
P02533	KRT14	Keratin, type I cytoskeletal 14 OS=Homo sapiens OX=9606 GN=KRT14 PE=1 SV=4	53	28	53	10	472	51.5	5.16	176.33	0.824324	0.872587	0.879344	0.694981	0.684363	0.65444	0.00102792	1.26673	1.17395	1.36659	0.00167109
Q86UD1	OAF	Out at first protein homolog OS=Homo sapiens OX=9606 GN=OAF PE=2 SV=1	11	3	4	3	273	30.7	6.84	12.79	1.05284	1.03888	1.06181	0.897308	0.869392	0.825523	0.00103592	1.21654	1.10515	1.34063	0.00167473
Q9HBB8	CDHR5	Cadherin-related family member 5 OS=Homo sapiens OX=9606 GN=CDHR5 PE=1 SV=3	1	1	1	1	845	88.2	4.93	3.72	0.852642	0.897358	0.890244	1.1128	1.05081	1.11585	0.00109278	0.805082	0.749865	0.86459	0.0017569
Q08554	DSC1	Desmocollin-1 OS=Homo sapiens OX=9606 GN=DSC1 PE=1 SV=2	5	4	4	4	894	99.9	5.43	14.71	1.09427	1.18173	1.08649	0.746356	0.834791	0.784257	0.00113009	1.42153	1.2631	1.60086	0.00180691
P30041	PRDX6	Peroxiredoxin-6 OS=Homo sapiens OX=9606 GN=PRDX6 PE=1 SV=3	22	4	4	4	224	25	6.38	14.46	0.812935	0.964179	0.896517	1.25473	1.30746	1.26866	0.00115301	0.697922	0.571451	0.848505	0.00183348
P13796	LCP1	Plastin-2 OS=Homo sapiens OX=9606 GN=LCP1 PE=1 SV=6	28	14	20	14	627	70.2	5.43	68.44	1.01367	1.05469	1.04199	0.856445	0.881836	0.817383	0.00115995	1.21704	1.12501	1.31753	0.00183448
P00734	F2	Prothrombin OS=Homo sapiens OX=9606 GN=F2 PE=1 SV=2	57	35	192	35	622	70	5.9	733.95	0.925075	0.961039	0.969031	1.17183	1.17982	1.11389	0.0012001	0.823869	0.771701	0.87978	0.00188772
P07237	P4HB	Protein disulfide-isomerase OS=Homo sapiens OX=9606 GN=P4HB PE=1 SV=3	13	6	7	6	508	57.1	4.87	26.26	0.772681	0.820591	0.801223	0.987768	0.973496	1.04179	0.00125912	0.797352	0.739211	0.860277	0.00196992
P01764	IGHV3-23	Immunoglobulin heavy variable 3-23 OS=Homo sapiens OX=9606 GN=IGHV3-23 PE=1 SV=2	38	3	14	1	117	12.6	8.28	43.36	1.80495	1.83104	1.75549	0.916209	0.674451	1.05495	0.00127815	2.0379	1.1822	3.63274	0.00198899
P01344	IGF2	Insulin-like growth factor II OS=Homo sapiens OX=9606 GN=IGF2 PE=1 SV=1	14	2	5	2	180	20.1	9.32	20.41	0.985915	1.03722	1.03421	0.802817	0.832998	0.859155	0.00128827	1.2254	1.14052	1.31691	0.00199408
P02452	COL1A1	Collagen alpha-1(I) chain OS=Homo sapiens OX=9606 GN=COL1A1 PE=1 SV=5	2	2	2	2	1464	138.9	5.8	5.36	0.749038	0.728253	0.765204	0.248653	0.266359	0.418784	0.00137267	2.40148	1.23083	4.95235	0.00211348
Q92496	CFHR4	Complement factor H-related protein 4 OS=Homo sapiens OX=9606 GN=CFHR4 PE=1 SV=3	9	3	4	2	578	65.3	4.94	14.85	1.15083	1.16736	1.2438	0.792355	0.900826	0.858471	0.00138722	1.39595	1.22388	1.59482	0.00212463
P01704	IGLV2-14	Immunoglobulin lambda variable 2-14 OS=Homo sapiens OX=9606 GN=IGLV2-14 PE=1 SV=2	13	1	1	1	120	12.6	6.49	2.94	0.470065	0.639968	0.468447	1.21117	1.52508	1.36084	0.00142697	0.385269	0.265452	0.551817	0.00217407
A0A0B4J1V0	IGHV3-15	Immunoglobulin heavy variable 3-15 OS=Homo sapiens OX=9606 GN=IGHV3-15 PE=3 SV=1	26	3	5	2	119	12.9	8.62	16.97	1.18413	1.20372	1.12145	0.742409	0.84427	0.868756	0.0015739	1.4292	1.19956	1.7091	0.00238544
Q96QA5	GSDMA	Gasdermin-A OS=Homo sapiens OX=9606 GN=GSDMA PE=1 SV=4	2	1	1	1	445	49.3	5.29	2.51	0.998969	1.0134	0.931959	0.629897	0.616495	0.725773	0.00160086	1.49294	1.24456	1.79807	0.00241374
P35858	IGFALS	Insulin-like growth factor-binding protein complex acid labile subunit OS=Homo sapiens OX=9606 GN=IGFALS PE=1 SV=1	25	13	30	13	605	66	6.79	119.41	0.983623	1.05732	1.01842	0.85261	0.85261	0.818833	0.00176934	1.21208	1.12556	1.30459	0.00265401
P08567	PLEK	Pleckstrin OS=Homo sapiens OX=9606 GN=PLEK PE=1 SV=3	19	5	6	5	350	40.1	8.28	21.04	0.800191	0.858509	0.871893	1.20937	1.34226	1.18069	0.00181473	0.678023	0.590299	0.780146	0.00270813
P01700	IGLV1-47	Immunoglobulin lambda variable 1-47 OS=Homo sapiens OX=9606 GN=IGLV1-47 PE=1 SV=2	11	1	7	1	117	12.3	5.91	23.89	1.02756	1.07874	1.07874	0.869094	0.847441	0.911417	0.00185565	1.21199	1.12289	1.30866	0.00275508
P01766	IGHV3-13	Immunoglobulin heavy variable 3-13 OS=Homo sapiens OX=9606 GN=IGHV3-13 PE=1 SV=2	19	2	4	1	116	12.5	7.08	14.96	1.02927	0.989613	1.00283	0.877243	0.82814	0.810198	0.00189455	1.2012	1.1031	1.30915	0.00278811
H7BY64	ZNF511-PRAP1	ZNF511-PRAP1 readthrough (Fragment) OS=Homo sapiens OX=9606 GN=ZNF511-PRAP1 PE=4 SV=2	7	1	1	1	318	36.1	5.81	5.29	0.756121	0.691149	0.676083	1.21846	1.49623	1.29473	0.00189706	0.529591	0.427576	0.659331	0.00278811
P22897	MRC1	Macrophage mannose receptor 1 OS=Homo sapiens OX=9606 GN=MRC1 PE=1 SV=1	6	7	8	7	1456	165.9	6.54	21.83	0.912698	0.972663	0.938272	0.732804	0.783951	0.782187	0.00192666	1.22823	1.13286	1.33202	0.00281737
A0A075B6K5	IGLV3-9	Immunoglobulin lambda variable 3-9 OS=Homo sapiens OX=9606 GN=IGLV3-9 PE=3 SV=1	33	3	9	3	115	12.3	7.39	36.68	1.08751	1.16814	1.14159	0.882006	0.913471	0.819076	0.00202845	1.29936	1.1603	1.45679	0.00295139
A0A0B4J231	IGLL5	Immunoglobulin lambda-like polypeptide 5 OS=Homo sapiens OX=9606 GN=IGLL5 PE=1 SV=1	50	10	102	4	215	23.1	8.84	398.25	1.2185	1.14228	1.13008	0.905488	0.893293	0.962398	0.00223136	1.26426	1.15402	1.38495	0.0032191
P98160	HSPG2	Basement membrane-specific heparan sulfate proteoglycan core protein OS=Homo sapiens OX=9606 GN=HSPG2 PE=1 SV=4	3	13	16	13	4391	468.5	6.51	55.87	1.02748	1.11384	1.08047	0.870461	0.899902	0.852797	0.00223456	1.22821	1.12968	1.33451	0.0032191
A0A075B7B8	IGHV3OR16-12	Immunoglobulin heavy variable 3/OR16-12 (non-functional) (Fragment) OS=Homo sapiens OX=9606 GN=IGHV3OR16-12 PE=1 SV=1	19	2	9	1	117	12.9	6.51	31.03	1.23523	1.11606	1.15233	0.859067	0.860104	0.924352	0.00227246	1.32536	1.18836	1.47724	0.00325757
F5H810	OLFM1	Noelin (Fragment) OS=Homo sapiens OX=9606 GN=OLFM1 PE=1 SV=1	23	5	8	5	208	24.2	6.42	27.76	1.02081	1.07334	1.01883	0.833499	0.885035	0.808722	0.00243978	1.23176	1.122	1.35339	0.00348028
P06681	C2	Complement C2 OS=Homo sapiens OX=9606 GN=C2 PE=1 SV=2	39	30	78	9	752	83.2	7.42	293.35	1.06039	1.10952	1.15967	0.883316	0.875128	0.80348	0.00260138	1.29964	1.16307	1.45292	0.00369269
P08294	SOD3	Extracellular superoxide dismutase [Cu-Zn] OS=Homo sapiens OX=9606 GN=SOD3 PE=1 SV=2	10	2	2	2	240	25.8	6.61	7.72	1.19462	1.4058	1.30745	0.84472	0.915114	0.876812	0.00274821	1.48214	1.24854	1.75355	0.00388218
Q9BXR6	CFHR5	Complement factor H-related protein 5 OS=Homo sapiens OX=9606 GN=CFHR5 PE=1 SV=1	12	6	7	6	569	64.4	7.06	22.91	0.971087	1.05484	1.05683	0.724826	0.820538	0.735793	0.00296372	1.3514	1.17687	1.55421	0.00415669
P01591	JCHAIN	Immunoglobulin J chain OS=Homo sapiens OX=9606 GN=JCHAIN PE=1 SV=4	51	5	22	5	159	18.1	5.24	70.74	1.06858	1.1433	1.07677	0.893552	0.880246	0.939611	0.0029711	1.212	1.11766	1.31412	0.00415669
A0A0A0MSA9	PVR	Poliovirus receptor OS=Homo sapiens OX=9606 GN=PVR PE=1 SV=1	6	2	2	2	392	42.9	6.83	7.69	0.991604	1.0653	1.10354	0.848881	0.805037	0.828358	0.00302436	1.27321	1.13559	1.42536	0.00421094
A0A075B6J1	IGLV5-37	Immunoglobulin lambda variable 5-37 OS=Homo sapiens OX=9606 GN=IGLV5-37 PE=3 SV=1	16	2	2	2	123	13.3	4.94	5.03	1.40171	1.32692	1.49786	0.929487	1.04167	0.856838	0.0030957	1.49452	1.22553	1.82984	0.00428976
P09172	DBH	Dopamine beta-hydroxylase OS=Homo sapiens OX=9606 GN=DBH PE=1 SV=3	20	10	13	10	617	69	6.42	46.82	0.956256	1.02442	1.05595	0.814852	0.784334	0.739573	0.00315717	1.29839	1.15954	1.45369	0.00434262
P14543	NID1	Nidogen-1 OS=Homo sapiens OX=9606 GN=NID1 PE=1 SV=3	3	4	4	4	1247	136.3	5.29	12.65	1.0303	1.13232	1.10606	0.816162	0.889899	0.853535	0.00316369	1.27703	1.14881	1.41907	0.00434262
Q8N1N4	KRT78	Keratin, type II cytoskeletal 78 OS=Homo sapiens OX=9606 GN=KRT78 PE=1 SV=2	8	4	6	3	520	56.8	6.02	19.13	1.19076	1.11603	1.11406	0.889872	0.939036	0.830875	0.00321998	1.28614	1.13555	1.45893	0.00439912
P13645	KRT10	Keratin, type I cytoskeletal 10 OS=Homo sapiens OX=9606 GN=KRT10 PE=1 SV=6	58	36	120	32	584	58.8	5.21	447.1	1.06788	1.0153	1.17495	0.710325	0.793499	0.762906	0.00334326	1.43737	1.23178	1.67458	0.00454622
P04083	ANXA1	Annexin A1 OS=Homo sapiens OX=9606 GN=ANXA1 PE=1 SV=2	6	2	2	2	346	38.7	7.02	2.5	0.389149	0.433115	0.352666	0.572498	0.532273	0.556595	0.00338399	0.707207	0.56295	0.882985	0.00458019
P08670	VIM	Vimentin OS=Homo sapiens OX=9606 GN=VIM PE=1 SV=4	5	2	2	2	466	53.6	5.12	6.48	0.91122	0.842927	0.870244	0.529756	0.512195	0.658537	0.00358372	1.54332	1.13966	2.11445	0.00482807
Q5VY30	RBP4	Retinol-binding protein OS=Homo sapiens OX=9606 GN=RBP4 PE=1 SV=2	64	8	60	8	199	23	6.09	262.88	0.87538	0.879433	0.860182	1.14488	1.09422	1.02432	0.00365657	0.801304	0.70315	0.914977	0.00490351
F5H423		Uncharacterized protein OS=Homo sapiens OX=9606 PE=3 SV=1	4	1	1	1	210	23.3	8.6	2.97	0.892665	1.02594	0.951699	0.634168	0.715564	0.610018	0.00373618	1.46463	1.22901	1.74792	0.00498729
Q15113	PCOLCE	Procollagen C-endopeptidase enhancer 1 OS=Homo sapiens OX=9606 GN=PCOLCE PE=1 SV=2	2	1	1	1	449	47.9	7.43	2.46	1.02449	1.26731	1.05857	0.644302	0.669862	0.651757	0.00376574	1.70423	1.29084	2.23063	0.00500379
Q9Y5Y7	LYVE1	Lymphatic vessel endothelial hyaluronic acid receptor 1 OS=Homo sapiens OX=9606 GN=LYVE1 PE=1 SV=2	6	2	3	2	322	35.2	8.28	9.29	1.08108	0.975869	1.0222	0.852317	0.814672	0.822394	0.00378423	1.23691	1.10996	1.37649	0.00500551
Q02224	CENPE	Centromere-associated protein E OS=Homo sapiens OX=9606 GN=CENPE PE=1 SV=2		1	1	1	2701	316.2	5.64	2.72	1.10543	1.21619	1.23003	0.85197	0.946752	0.878594	0.00385773	1.32657	1.16655	1.50809	0.00507964
P35443	THBS4	Thrombospondin-4 OS=Homo sapiens OX=9606 GN=THBS4 PE=1 SV=2	7	5	6	3	961	105.8	4.68	21.93	0.94532	0.968489	0.941613	0.802595	0.803522	0.718258	0.00387766	1.22847	1.05911	1.42859	0.00508288
P01699	IGLV1-44	Immunoglobulin lambda variable 1-44 OS=Homo sapiens OX=9606 GN=IGLV1-44 PE=1 SV=2	25	1	1	1	117	12.2	5.17	5.24	1.20236	1.18271	1.1444	0.720039	0.472495	0.749509	0.0040932	1.8174	0.99135	3.47067	0.00534135
H0Y8J2	CENPC	Centromere protein C (Fragment) OS=Homo sapiens OX=9606 GN=CENPC PE=1 SV=1	2	1	1	1	728	82.5	9.54	2.42	0.966071	0.948214	1.00268	0.646429	0.707143	0.788393	0.00425165	1.36182	1.09035	1.71122	0.00552335
A0A2R8YDM2	OPA1	Dynamin-like 120 kDa protein, mitochondrial OS=Homo sapiens OX=9606 GN=OPA1 PE=1 SV=1	1	1	1	1	965	112.2	8.09	2.74	1.05155	1.14433	0.901593	0.554827	0.595127	0.642924	0.00443421	1.72765	1.34551	2.20507	0.00573491
A0A0B4J2H0	IGHV1-69D	Immunoglobulin heavy variable 1-69D OS=Homo sapiens OX=9606 GN=IGHV1-69D PE=3 SV=1	32	3	13	1	117	12.7	8.47	32.6	1.0213	1.0583	1.08632	0.828475	0.900224	0.904709	0.00463598	1.20221	1.08726	1.33062	0.00596933
A0A075B6H7	IGKV3-7	Immunoglobulin kappa variable 3-7 (non-functional) (Fragment) OS=Homo sapiens OX=9606 GN=IGKV3-7 PE=1 SV=1	16	1	1	1	116	12.8	5.25	4.25	1.10927	1.07707	0.976585	0.82439	0.832195	0.841951	0.00533444	1.26591	1.07687	1.48389	0.00683842
P10412	HIST1H1E	Histone H1.4 OS=Homo sapiens OX=9606 GN=HIST1H1E PE=1 SV=2	8	2	2	2	219	21.9	11.03	5.8	0.901822	0.783401	0.889676	0.532389	0.625506	0.629555	0.00595064	1.44054	1.18084	1.76077	0.00758542
K7ERN2	ICAM3	Intercellular adhesion molecule 3 OS=Homo sapiens OX=9606 GN=ICAM3 PE=1 SV=1	4	2	2	2	470	51.3	5.58	4.55	1.1875	1.21716	1.41208	0.897246	0.866525	0.908898	0.00596929	1.42806	1.1489	1.76525	0.00758542
P02656	APOC3	Apolipoprotein C-III OS=Homo sapiens OX=9606 GN=APOC3 PE=1 SV=1	74	7	38	7	99	10.8	5.41	161.72	0.88745	0.853586	0.833665	1.02291	1.01793	1.12052	0.00609129	0.81443	0.729543	0.91038	0.0077068
Q9H8L6	MMRN2	Multimerin-2 OS=Homo sapiens OX=9606 GN=MMRN2 PE=1 SV=2	5	3	4	3	949	104.3	5.86	15.7	0.996105	1.074	1.02726	0.904576	0.840312	0.824732	0.00616455	1.20538	1.08933	1.33465	0.00776574
A0A0C4DH39	IGHV1-58	Immunoglobulin heavy variable 1-58 OS=Homo sapiens OX=9606 GN=IGHV1-58 PE=3 SV=1	6	1	1	1	117	13	9.25	2.67	1.06202	1.18798	1.18225	0.746183	0.873092	0.883588	0.00680238	1.37133	1.13256	1.66573	0.0085323
C9JIZ6	PSAP	Prosaposin OS=Homo sapiens OX=9606 GN=PSAP PE=1 SV=2	5	2	2	2	527	58.4	5.17	4.73	1.11967	1.12175	1.24974	0.877211	0.884495	0.958377	0.00689796	1.28347	1.12544	1.46214	0.00861504
P23141	CES1	Liver carboxylesterase 1 OS=Homo sapiens OX=9606 GN=CES1 PE=1 SV=2	4	2	2	2	567	62.5	6.6	6.5	0.810277	0.892292	0.882411	1.01779	1.13636	1.09387	0.00693801	0.795862	0.703519	0.900543	0.00862804
P01814	IGHV2-70	Immunoglobulin heavy variable 2-70 OS=Homo sapiens OX=9606 GN=IGHV2-70 PE=1 SV=2	24	2	4	1	119	13.3	6.52	14.22	0.264648	0.320691	0.303142	0.125106	0.143221	0.200396	0.0075853	1.89553	1.14625	3.24243	0.00939286
P31146	CORO1A	Coronin-1A OS=Homo sapiens OX=9606 GN=CORO1A PE=1 SV=4	6	3	4	3	461	51	6.68	13.32	0.937437	0.980827	0.957619	1.14531	1.30979	1.34208	0.00783308	0.757374	0.624247	0.922984	0.00965859
O14745	SLC9A3R1	Na(+)/H(+) exchange regulatory cofactor NHE-RF1 OS=Homo sapiens OX=9606 GN=SLC9A3R1 PE=1 SV=4	4	1	1	1	358	38.8	5.77	3	0.885666	0.904437	0.837884	0.700512	0.766212	0.680887	0.00791507	1.22368	1.07979	1.38885	0.00971245
Q86YW5	TREML1	Trem-like transcript 1 protein OS=Homo sapiens OX=9606 GN=TREML1 PE=1 SV=2	5	1	1	1	311	32.7	6.05	4.21	1.0763	1.17091	1.46287	0.668362	0.584944	0.682604	0.00794351	1.91645	1.3729	2.64202	0.00971245
C9JLC1	DARS	Aspartate--tRNA ligase, cytoplasmic (Fragment) OS=Homo sapiens OX=9606 GN=DARS PE=1 SV=1	4	1	1	1	182	20.6	8.92	2.96	0.707529	0.772201	0.701737	0.846525	0.934363	0.930502	0.00839285	0.804557	0.711089	0.910459	0.0102189
P04179	SOD2	Superoxide dismutase [Mn], mitochondrial OS=Homo sapiens OX=9606 GN=SOD2 PE=1 SV=3	10	2	3	2	222	24.7	8.25	8.61	0.813282	0.978826	0.818094	1.12608	1.18961	1.13378	0.00848266	0.756696	0.593812	0.957596	0.0102852
P02461	COL3A1	Collagen alpha-1(III) chain OS=Homo sapiens OX=9606 GN=COL3A1 PE=1 SV=4	1	1	1	1	1466	138.5	6.61	2.66	0.866784	1.05083	0.897458	0.546012	0.667835	0.486415	0.00889687	1.65567	1.19925	2.30928	0.0107427
Q16778	HIST2H2BE	Histone H2B type 2-E OS=Homo sapiens OX=9606 GN=HIST2H2BE PE=1 SV=3	19	3	4	3	126	13.9	10.32	11.17	0.346705	0.357211	0.39255	0.210124	0.276982	0.260745	0.00894779	1.46616	1.08481	2.00326	0.0107595
P00352	ALDH1A1	Retinal dehydrogenase 1 OS=Homo sapiens OX=9606 GN=ALDH1A1 PE=1 SV=2	6	2	2	1	501	54.8	6.73	6.06	0.493038	0.364455	0.479934	1.73956	1.10156	1.26208	0.00926785	0.325948	0.203293	0.532919	0.0110576
Q9NRX4	PHPT1	14 kDa phosphohistidine phosphatase OS=Homo sapiens OX=9606 GN=PHPT1 PE=1 SV=1	7	1	1	1	125	13.8	6.07	2.49	0.960823	1.09403	1.01371	0.762977	0.729677	0.84525	0.00927165	1.31253	1.11776	1.54274	0.0110576
P08637	FCGR3A	Low affinity immunoglobulin gamma Fc region receptor III-A OS=Homo sapiens OX=9606 GN=FCGR3A PE=1 SV=2	16	5	6	5	254	29.1	8.07	19.79	1.02352	1.12781	1.1544	0.916155	0.921268	0.889571	0.00937638	1.21222	1.04833	1.39831	0.0111154
P24387	CRHBP	Corticotropin-releasing factor-binding protein OS=Homo sapiens OX=9606 GN=CRHBP PE=1 SV=2	3	1	1	1	322	36.1	6.52	2.28	0.990117	1.06469	1.09973	0.865229	0.734052	0.691824	0.00939655	1.37686	1.08342	1.76237	0.0111154
P23083	IGHV1-2	Immunoglobulin heavy variable 1-2 OS=Homo sapiens OX=9606 GN=IGHV1-2 PE=1 SV=2	26	3	11	1	117	13.1	9.13	34.16	1.031	1.159	1.128	0.89	0.747	0.866	0.00979891	1.32561	1.09532	1.60968	0.0115445
Q9Y5C1	ANGPTL3	Angiopoietin-related protein 3 OS=Homo sapiens OX=9606 GN=ANGPTL3 PE=1 SV=1	2	1	1	1	460	53.6	6.7	3.38	0.980751	1.12801	1.01829	0.741097	0.851781	0.776708	0.0100495	1.31966	1.12178	1.55219	0.0117919
A2A2V1	PRNP	Major prion protein (Fragment) OS=Homo sapiens OX=9606 GN=PRNP PE=1 SV=1	3	1	1	1	249	27.3	9	2.05	0.682961	0.712989	0.701816	0.47067	0.496508	0.59567	0.0103299	1.34227	1.00473	1.81129	0.0120723
A0A087WY68	PCSK6	Proprotein convertase subtilisin/kexin type 6 OS=Homo sapiens OX=9606 GN=PCSK6 PE=1 SV=1	1	1	1	1	975	106.6	7.83	2.59	1.23248	1.37375	1.18799	0.790879	0.905451	0.577308	0.0103766	1.66879	1.01451	2.83024	0.0120783
P62937	PPIA	Peptidyl-prolyl cis-trans isomerase A OS=Homo sapiens OX=9606 GN=PPIA PE=1 SV=2	30	5	6	5	165	18	7.81	21.7	0.925	1.041	0.961	0.794	0.835	0.802	0.0105841	1.20403	1.05885	1.36643	0.0122708
Q9UM47	NOTCH3	Neurogenic locus notch homolog protein 3 OS=Homo sapiens OX=9606 GN=NOTCH3 PE=1 SV=2		1	1	1	2321	243.5	5.39	3.08	0.984236	1.11724	1.13892	0.882759	0.840394	0.789163	0.0118757	1.2898	1.09491	1.5163	0.0137136
Q13740	ALCAM	CD166 antigen OS=Homo sapiens OX=9606 GN=ALCAM PE=1 SV=2	11	6	6	6	583	65.1	6.25	16.94	0.999065	0.98785	0.891589	0.747664	0.771963	0.824299	0.0121166	1.22807	1.07682	1.39926	0.0139365
A0A0G2JRQ6		Uncharacterized protein (Fragment) OS=Homo sapiens OX=9606 PE=1 SV=4	15	1	2	1	117	12.7	8.29	5.94	0.903657	1.06155	0.963426	0.775201	0.750223	0.78769	0.0122979	1.2661	1.05338	1.51571	0.0140894
P18065	IGFBP2	Insulin-like growth factor-binding protein 2 OS=Homo sapiens OX=9606 GN=IGFBP2 PE=1 SV=2	28	7	9	7	325	34.8	7.5	31.88	1.00694	1.09921	1.12698	0.939484	0.859127	0.866071	0.0130387	1.21333	1.07025	1.37462	0.0148795
A0A0A0MT69	IGKJ4	Immunoglobulin kappa joining 4 (Fragment) OS=Homo sapiens OX=9606 GN=IGKJ4 PE=1 SV=1	67	1	2	1	12	1.2	8.84	2.52	1.1039	1.17682	1.14785	0.9001	0.867133	1.02398	0.0152616	1.22835	1.01807	1.48866	0.0173482
Q8TDL5	BPIFB1	BPI fold-containing family B member 1 OS=Homo sapiens OX=9606 GN=BPIFB1 PE=1 SV=1	4	1	1	1	484	52.4	7.23	2.46	0.997096	1.06583	1	0.659245	0.852856	0.603098	0.0160846	1.44805	0.958419	2.23454	0.0182125
P26641	EEF1G	Elongation factor 1-gamma OS=Homo sapiens OX=9606 GN=EEF1G PE=1 SV=3	3	1	1	1	437	50.1	6.67	4.52	0.872081	0.862944	1.06091	0.709645	0.560406	0.583756	0.016774	1.50821	1.14558	1.98887	0.0189195
P06331	IGHV4-34	Immunoglobulin heavy variable 4-34 OS=Homo sapiens OX=9606 GN=IGHV4-34 PE=1 SV=2	20	2	14	1	123	13.8	9.33	53.18	1.01887	1.19464	1.10526	0.900695	0.924528	0.85005	0.0178492	1.24053	1.05142	1.4593	0.0199864
A0A075B7D0	IGHV1OR15-1	Immunoglobulin heavy variable 1/OR15-1 (non-functional) (Fragment) OS=Homo sapiens OX=9606 GN=IGHV1OR15-1 PE=1 SV=1	38	4	10	3	117	13	9.13	29.7	1.25983	1.14079	1.1118	0.89234	0.86853	1.01242	0.0178573	1.26652	1.06772	1.50471	0.0199864
K7EPJ4	CILP2	Cartilage intermediate layer protein 2, isoform CRA_b OS=Homo sapiens OX=9606 GN=CILP2 PE=1 SV=1	1	1	1	1	1162	126.8	8.27	3.02	1.10634	1.07512	1.03902	0.844878	0.651707	0.877073	0.0180513	1.35676	0.932565	2.00623	0.0201262
Q02487	DSC2	Desmocollin-2 OS=Homo sapiens OX=9606 GN=DSC2 PE=1 SV=1	5	3	3	3	901	99.9	5.34	8.51	1.00888	0.936884	0.857988	0.726824	0.78501	0.754438	0.0185178	1.23716	1.04232	1.46347	0.0205674
P35749	MYH11	Myosin-11 OS=Homo sapiens OX=9606 GN=MYH11 PE=1 SV=3	2	3	3	2	1972	227.2	5.5	10.45	2.00876	4.36045	2.58573	0.426783	0.286608	0.135169	0.0192376	10.5531	3.36364	36.6694	0.0212857
O15511	ARPC5	Actin-related protein 2/3 complex subunit 5 OS=Homo sapiens OX=9606 GN=ARPC5 PE=1 SV=3	13	1	1	1	151	16.3	5.67	2.85	0.873676	1.05297	0.90709	0.744906	0.547677	0.643847	0.0194937	1.46338	1.07366	2.01283	0.0214874
A6NKL6	TMEM200C	Transmembrane protein 200C OS=Homo sapiens OX=9606 GN=TMEM200C PE=2 SV=2	1	1	1	1	621	63.9	10.08	2.36	1.12976	1.15122	0.994146	0.878049	0.896585	0.752195	0.0203221	1.29614	1.05934	1.58879	0.0223159
P00491	PNP	Purine nucleoside phosphorylase OS=Homo sapiens OX=9606 GN=PNP PE=1 SV=2	26	6	6	6	289	32.1	6.95	20.48	0.766059	0.888782	0.909875	1.08245	1.03643	1.00192	0.0214409	0.821813	0.671735	1.00071	0.023456
P02792	FTL	Ferritin light chain OS=Homo sapiens OX=9606 GN=FTL PE=1 SV=2	23	3	5	3	175	20	5.78	18.9	1.15502	1.03541	1.09569	0.955024	0.741627	0.786603	0.0219968	1.32331	1.00218	1.76472	0.023974
P68366	TUBA4A	Tubulin alpha-4A chain OS=Homo sapiens OX=9606 GN=TUBA4A PE=1 SV=1	23	7	7	1	448	49.9	5.06	26.3	1.02999	0.866598	0.796277	1.11272	1.19442	1.18614	0.0225847	0.77087	0.57056	1.03052	0.024523
P16930	FAH	Fumarylacetoacetase OS=Homo sapiens OX=9606 GN=FAH PE=1 SV=2	10	4	5	4	419	46.3	6.95	9.35	0.839384	1.0198	1.12101	1.27393	1.34653	1.28273	0.022775	0.763529	0.535634	1.07364	0.0246376
Q14012	CAMK1	Calcium/calmodulin-dependent protein kinase type 1 OS=Homo sapiens OX=9606 GN=CAMK1 PE=1 SV=1	5	1	1	1	370	41.3	5.29	3.21	0.872047	0.889764	0.793307	1.15354	0.995079	1.02165	0.0231537	0.805961	0.68468	0.950356	0.0249545
O95428	PAPLN	Papilin OS=Homo sapiens OX=9606 GN=PAPLN PE=2 SV=4	1	1	1	1	1278	137.6	6.89	2.59	1.15635	1.1759	1.21716	0.947883	1.06189	0.84582	0.0235449	1.24297	0.957494	1.62677	0.0252825
P62491	RAB11A	Ras-related protein Rab-11A OS=Homo sapiens OX=9606 GN=RAB11A PE=1 SV=3	11	2	2	2	216	24.4	6.57	6.23	0.878505	0.92243	1.03738	0.553271	0.562617	0.784112	0.0246428	1.49385	0.99518	2.2917	0.0263642
Q9P2E9	RRBP1	Ribosome-binding protein 1 OS=Homo sapiens OX=9606 GN=RRBP1 PE=1 SV=5	12	2	2	2	1410	152.4	8.6	7.23	0.735174	0.640082	0.691207	0.599182	0.497955	0.555215	0.0263865	1.25062	1.03333	1.51743	0.0281262
Q9UGL9	CRCT1	Cysteine-rich C-terminal protein 1 OS=Homo sapiens OX=9606 GN=CRCT1 PE=1 SV=1	8	1	1	1	99	9.7	8.66	2.44	1.33897	1.25348	0.928429	0.688867	0.689861	0.810139	0.0277958	1.60854	1.05974	2.39655	0.0295204
Q5T0I0	GSN	Gelsolin (Fragment) OS=Homo sapiens OX=9606 GN=GSN PE=1 SV=1	36	8	22	1	260	28.9	7.9	74.53	0.820408	0.680612	0.763265	0.594898	0.636735	0.545918	0.0283752	1.27382	1.0438	1.55155	0.0300261
P10645	CHGA	Chromogranin-A OS=Homo sapiens OX=9606 GN=CHGA PE=1 SV=7	2	1	1	1	457	50.7	4.6	2.66	1.31524	1.09007	1.04619	0.833718	0.905312	0.871824	0.0309825	1.32198	1.005	1.72339	0.0326663
Q5ST81	TUBB	Tubulin beta chain OS=Homo sapiens OX=9606 GN=TUBB PE=1 SV=1	7	2	2	1	372	41.7	4.91	6.64	0.824273	0.974716	0.960809	1.0708	1.14286	1.26043	0.0312953	0.794396	0.650071	0.969658	0.032877
Q9HBR0	SLC38A10	Putative sodium-coupled neutral amino acid transporter 10 OS=Homo sapiens OX=9606 GN=SLC38A10 PE=1 SV=2	3	2	2	2	1119	119.7	5.73	7.38	1.00515	1.24717	1.16684	0.834192	0.929969	0.909372	0.0319028	1.27889	1.01471	1.60246	0.0333468
A0A286YEY4	IGHG2	Immunoglobulin heavy constant gamma 2 (Fragment) OS=Homo sapiens OX=9606 GN=IGHG2 PE=1 SV=1	49	15	212	7	395	43.8	6.52	701.54	1.27836	0.85224	1.26597	0.583413	0.70734	0.695901	0.0319717	1.70969	1.03776	2.74301	0.0333468
Q16777	HIST2H2AC	Histone H2A type 2-C OS=Homo sapiens OX=9606 GN=HIST2H2AC PE=1 SV=4	5	1	1	1	129	14	10.9	2.63	0.42968	0.505335	0.56935	0.383123	0.363725	0.365664	0.0329415	1.35222	0.96281	1.87528	0.0342357
Q6ZVX7	NCCRP1	F-box only protein 50 OS=Homo sapiens OX=9606 GN=NCCRP1 PE=1 SV=1	4	1	1	1	275	30.8	6.62	2.46	0.92731	0.968847	0.952233	0.636552	0.816199	0.814123	0.0331927	1.25653	0.896806	1.78335	0.034374
Q04917	YWHAH	14-3-3 protein eta OS=Homo sapiens OX=9606 GN=YWHAH PE=1 SV=4	19	5	7	1	246	28.2	4.84	24.09	0.738938	0.858407	0.752212	0.884071	1.02478	0.970796	0.0338902	0.815919	0.682414	0.974727	0.0349718
P01602	IGKV1-5	Immunoglobulin kappa variable 1-5 OS=Homo sapiens OX=9606 GN=IGKV1-5 PE=1 SV=2	9	1	5	1	117	12.8	8.28	17.68	1.22082	1.15878	1.2061	0.812829	0.870662	1.08833	0.0342843	1.29363	0.906092	1.87548	0.0352535
Q8NBP7	PCSK9	Proprotein convertase subtilisin/kexin type 9 OS=Homo sapiens OX=9606 GN=PCSK9 PE=1 SV=3	3	2	2	2	692	74.2	6.61	5.15	0.941929	1.19291	1.14469	0.799213	0.883858	0.83563	0.0347697	1.30207	0.988476	1.70034	0.0356267
P30086	PEBP1	Phosphatidylethanolamine-binding protein 1 OS=Homo sapiens OX=9606 GN=PEBP1 PE=1 SV=3	4	1	1	1	187	21	7.53	2.64	0.767965	0.861472	0.909091	0.541991	0.716017	0.666667	0.0367566	1.31894	0.985522	1.78065	0.0375304
Q8IXL6	FAM20C	Extracellular serine/threonine protein kinase FAM20C OS=Homo sapiens OX=9606 GN=FAM20C PE=1 SV=2	4	2	2	2	584	66.2	7.74	8.17	1.02262	0.932139	0.909519	0.655985	0.679548	0.867107	0.0426976	1.30039	0.945165	1.8129	0.0434441
P05387	RPLP2	60S acidic ribosomal protein P2 OS=Homo sapiens OX=9606 GN=RPLP2 PE=1 SV=1	10	1	1	1	115	11.7	4.54	2.98	0.478873	0.420657	0.476056	0.352113	0.415962	0.335211	0.0430869	1.24681	0.992136	1.57494	0.0436874
P0DP03	IGHV3-30-5	Immunoglobulin heavy variable 3-30-5 OS=Homo sapiens OX=9606 GN=IGHV3-30-5 PE=3 SV=1	38	4	17	1	117	12.9	8.92	51.31	1.90865	1.37019	1.33894	0.813702	1.05048	1.01803	0.0439399	1.60217	1.05892	2.38914	0.0443976
P27348	YWHAQ	14-3-3 protein theta OS=Homo sapiens OX=9606 GN=YWHAQ PE=1 SV=1	23	6	8	1	245	27.7	4.78	28.51	0.410762	0.601794	0.674439	0.790135	0.836771	0.761435	0.0457636	0.706346	0.372923	1.28354	0.0460803
P01854	IGHE	Immunoglobulin heavy constant epsilon OS=Homo sapiens OX=9606 GN=IGHE PE=1 SV=1	2	1	1	1	428	47	8.06	2.54	0.99397	0.900503	0.938693	1.10452	1.05427	1.26935	0.04796	0.826444	0.678185	1.01182	0.0481253
V9HW50	ADH1B	Alcohol dehydrogenase 1B OS=Homo sapiens OX=9606 GN=ADH1B PE=1 SV=1	5	1	2	1	375	39.8	8.19	8.64	0.666442	0.870358	0.956786	0.369345	0.465901	0.654963	0.0496718	1.67331	0.944397	3.06478	0.0496718

## Sheet: BD vs RAS
Accession	Gene Name	Description	Coverage [%]	# Peptides	# PSMs	# Unique Peptides	# AAs	MW [kDa]	calc. pI	Score Sequest HT: Sequest HT	BD-1	BD-2	BD-3	RAS-1	RAS-2	RAS-3	P-value	FC	CI_low_FC	CI_high_FC	P-adj
E7EUT5	GAPDH	Glyceraldehyde-3-phosphate dehydrogenase OS=Homo sapiens OX=9606 GN=GAPDH PE=1 SV=1	47	10	20	10	260	27.9	6.95	75.62	0.741775	0.744766	0.750748	1.69093	1.68594	1.67996	2.22443e-09	0.442429	0.436875	0.448046	5.38312e-07
Q09666	AHNAK	Neuroblast differentiation-associated protein AHNAK OS=Homo sapiens OX=9606 GN=AHNAK PE=1 SV=2	1	2	2	2	5890	628.7	6.15	2.99	0.427061	0.432347	0.464059	2.32135	2.29915	2.32241	1.77651e-08	0.190621	0.170822	0.212433	1.79395e-06
Q04695	KRT17	Keratin, type I cytoskeletal 17 OS=Homo sapiens OX=9606 GN=KRT17 PE=1 SV=2	44	22	35	11	432	48.1	5.02	113.77	0.348794	0.349722	0.380334	2.05288	2.07236	2.04453	2.22391e-08	0.174861	0.155104	0.19682	1.79395e-06
Q9NZT1	CALML5	Calmodulin-like protein 5 OS=Homo sapiens OX=9606 GN=CALML5 PE=1 SV=2	18	2	3	2	146	15.9	4.44	11.86	0.611276	0.599407	0.598417	1.77745	1.76459	1.8002	4.90518e-08	0.338641	0.330215	0.347273	2.96763e-06
B4DNK4	PKM	Pyruvate kinase OS=Homo sapiens OX=9606 GN=PKM PE=1 SV=1	23	9	11	9	457	49.9	7.83	29.74	0.65524	0.668952	0.687561	1.60529	1.61117	1.6141	6.86034e-08	0.416464	0.39256	0.441654	3.3204e-06
P04259	KRT6B	Keratin, type II cytoskeletal 6B OS=Homo sapiens OX=9606 GN=KRT6B PE=1 SV=5	50	35	78	3	564	60	8	276.42	0.483235	0.532544	0.518738	1.9714	1.94773	1.9645	9.53733e-08	0.260811	0.230598	0.294498	3.43737e-06
P14174	MIF	Macrophage migration inhibitory factor OS=Homo sapiens OX=9606 GN=MIF PE=1 SV=4	14	2	2	2	115	12.5	7.88	4.76	0.569	0.556	0.562	1.727	1.772	1.754	1.02896e-07	0.32115	0.312294	0.330265	3.43737e-06
P29508	SERPINB3	Serpin B3 OS=Homo sapiens OX=9606 GN=SERPINB3 PE=1 SV=2	25	8	10	8	390	44.5	6.81	31.63	0.400593	0.367953	0.364985	2.18793	2.16716	2.22849	1.13632e-07	0.172175	0.152958	0.193487	3.43737e-06
P02538	KRT6A	Keratin, type II cytoskeletal 6A OS=Homo sapiens OX=9606 GN=KRT6A PE=1 SV=3	48	34	76	2	564	60	8	274.2	0.362689	0.399621	0.399621	2.02462	2.08049	2.02936	1.76513e-07	0.18941	0.166504	0.215056	4.34201e-06
P62805	HIST1H4A	Histone H4 OS=Homo sapiens OX=9606 GN=HIST1H4A PE=1 SV=2	23	2	3	2	103	11.4	11.36	13.07	0.325279	0.313197	0.35316	2.3039	2.22862	2.28532	1.79422e-07	0.145447	0.12637	0.167015	4.34201e-06
P31947	SFN	14-3-3 protein sigma OS=Homo sapiens OX=9606 GN=SFN PE=1 SV=1	34	8	10	5	248	27.8	4.74	34.47	0.269193	0.240039	0.285714	2.31778	2.41011	2.38873	2.78187e-07	0.111703	0.090674	0.136936	6.12011e-06
Q16778	HIST2H2BE	Histone H2B type 2-E OS=Homo sapiens OX=9606 GN=HIST2H2BE PE=1 SV=3	19	3	4	3	126	13.9	10.32	11.17	0.346705	0.357211	0.39255	2.25501	2.26552	2.18625	3.21568e-07	0.163486	0.141093	0.188946	6.48495e-06
P00338	LDHA	L-lactate dehydrogenase A chain OS=Homo sapiens OX=9606 GN=LDHA PE=1 SV=2	22	7	9	6	332	36.7	8.27	28.71	0.624521	0.605364	0.610153	1.74617	1.78257	1.80843	4.18611e-07	0.34476	0.331757	0.358283	7.7926e-06
P07355	ANXA2	Annexin A2 OS=Homo sapiens OX=9606 GN=ANXA2 PE=1 SV=2	37	12	15	12	339	38.6	7.75	58.44	0.442	0.502	0.511	2.107	2.078	2.045	5.81903e-07	0.233547	0.193177	0.281237	1.00586e-05
P06702	S100A9	Protein S100-A9 OS=Homo sapiens OX=9606 GN=S100A9 PE=1 SV=1	70	7	23	7	114	13.2	6.13	93.73	0.794898	0.842857	0.845918	1.92245	1.93673	1.89898	6.54945e-07	0.431331	0.398342	0.466706	1.05664e-05
P02654	APOC1	Apolipoprotein C-I OS=Homo sapiens OX=9606 GN=APOC1 PE=1 SV=1	35	5	24	5	83	9.3	8.47	78.63	0.738739	0.757758	0.755756	1.25025	1.23123	1.25526	8.07879e-07	0.602732	0.585615	0.620313	1.22192e-05
P05109	S100A8	Protein S100-A8 OS=Homo sapiens OX=9606 GN=S100A8 PE=1 SV=1	70	11	25	11	93	10.8	7.03	70.59	0.777433	0.824017	0.850932	1.98654	1.96066	1.95963	9.86763e-07	0.415177	0.371826	0.462955	1.40469e-05
P01706	IGLV2-11	Immunoglobulin lambda variable 2-11 OS=Homo sapiens OX=9606 GN=IGLV2-11 PE=1 SV=2	13	2	7	1	119	12.6	7.24	20.74	1.36697	1.35372	1.35882	0.975535	0.980632	0.956167	1.29492e-06	1.40077	1.36071	1.44216	1.74095e-05
P0DJI8	SAA1	Serum amyloid A-1 protein OS=Homo sapiens OX=9606 GN=SAA1 PE=1 SV=1	68	10	32	5	122	13.5	6.79	107.65	1.91498	1.8917	1.97166	0.784413	0.82085	0.815789	1.83389e-06	2.38671	2.26453	2.51572	2.3358e-05
P02741	CRP	C-reactive protein OS=Homo sapiens OX=9606 GN=CRP PE=1 SV=1	25	5	14	5	224	25	5.63	46.29	1.85947	1.89104	1.92668	0.847251	0.798371	0.849287	2.01838e-06	2.27551	2.11672	2.44768	2.44224e-05
P69891	HBG1	Hemoglobin subunit gamma-1 OS=Homo sapiens OX=9606 GN=HBG1 PE=1 SV=2	47	6	7	6	147	16.1	7.2	26.83	1.23267	1.26733	1.24554	0.651485	0.679208	0.644554	2.26439e-06	1.89624	1.79081	2.00865	2.59501e-05
P01011	SERPINA3	Alpha-1-antichymotrypsin OS=Homo sapiens OX=9606 GN=SERPINA3 PE=1 SV=2	44	20	153	20	423	47.6	5.52	564.61	1.28413	1.30738	1.30435	0.921132	0.940344	0.934277	2.41121e-06	1.39349	1.36167	1.42607	2.59501e-05
P68871	HBB	Hemoglobin subunit beta OS=Homo sapiens OX=9606 GN=HBB PE=1 SV=2	71	10	97	6	147	16	7.28	377.34	1.07051	1.09533	1.08838	0.7428	0.747766	0.731877	2.51194e-06	1.46425	1.42674	1.50274	2.59501e-05
P04075	ALDOA	Fructose-bisphosphate aldolase A OS=Homo sapiens OX=9606 GN=ALDOA PE=1 SV=2	32	10	11	8	364	39.4	8.09	40.54	0.549407	0.564229	0.550395	1.29447	1.34289	1.28162	2.57356e-06	0.424609	0.403846	0.446554	2.59501e-05
P06733	ENO1	Alpha-enolase OS=Homo sapiens OX=9606 GN=ENO1 PE=1 SV=2	30	12	16	12	434	47.1	7.39	55.96	0.70078	0.72807	0.741715	1.30897	1.32943	1.34405	2.76891e-06	0.545032	0.512737	0.579106	2.68031e-05
P31151	S100A7	Protein S100-A7 OS=Homo sapiens OX=9606 GN=S100A7 PE=1 SV=4	48	5	8	5	101	11.5	6.77	27.37	0.478888	0.427394	0.477858	2.22142	2.10917	2.24923	2.98813e-06	0.210362	0.183716	0.240387	2.78126e-05
P01718	IGLV3-27	Immunoglobulin lambda variable 3-27 OS=Homo sapiens OX=9606 GN=IGLV3-27 PE=1 SV=2	19	2	6	1	113	12.2	5.01	19.55	1.26272	1.24922	1.28037	0.886812	0.906542	0.892004	4.34709e-06	1.41222	1.37458	1.45087	3.89628e-05
Q9P2E9	RRBP1	Ribosome-binding protein 1 OS=Homo sapiens OX=9606 GN=RRBP1 PE=1 SV=5	12	2	2	2	1410	152.4	8.6	7.23	0.735174	0.640082	0.691207	1.8681	1.79448	1.84254	5.14753e-06	0.375371	0.320478	0.438384	4.44894e-05
P47929	LGALS7	Galectin-7 OS=Homo sapiens OX=9606 GN=LGALS7 PE=1 SV=2	44	5	5	5	136	15.1	7.62	17.18	0.599803	0.630285	0.565388	1.82891	1.87709	1.76401	5.37691e-06	0.32824	0.293418	0.36671	4.48694e-05
P84243	H3F3A	Histone H3.3 OS=Homo sapiens OX=9606 GN=H3F3A PE=1 SV=2	5	1	1	1	136	15.3	11.27	2.49	0.199484	0.245056	0.281169	2.16251	2.12382	1.97936	6.87891e-06	0.115823	0.0773587	0.170288	5.54899e-05
P35579	MYH9	Myosin-9 OS=Homo sapiens OX=9606 GN=MYH9 PE=1 SV=4	2	4	4	3	1960	226.4	5.6	11.17	0.719172	0.765977	0.753375	1.27183	1.31143	1.29253	7.14942e-06	0.577566	0.539179	0.618345	5.58116e-05
P05387	RPLP2	60S acidic ribosomal protein P2 OS=Homo sapiens OX=9606 GN=RPLP2 PE=1 SV=1	10	1	1	1	115	11.7	4.54	2.98	0.478873	0.420657	0.476056	2.04413	1.98873	1.87793	8.59531e-06	0.232724	0.200132	0.270009	6.5002e-05
P04792	HSPB1	Heat shock protein beta-1 OS=Homo sapiens OX=9606 GN=HSPB1 PE=1 SV=2	18	3	4	3	205	22.8	6.4	15.4	0.613485	0.671415	0.649573	1.47388	1.54701	1.47104	9.19693e-06	0.430655	0.392154	0.47254	6.74441e-05
P25815	S100P	Protein S100-P OS=Homo sapiens OX=9606 GN=S100P PE=1 SV=2	32	3	4	3	95	10.4	4.88	10.77	0.934197	0.973081	0.934197	1.53041	1.5005	1.55733	9.901e-06	0.619296	0.589564	0.650436	7.04718e-05
P08670	VIM	Vimentin OS=Homo sapiens OX=9606 GN=VIM PE=1 SV=4	5	2	2	2	466	53.6	5.12	6.48	0.91122	0.842927	0.870244	1.47122	1.49561	1.46341	1.07796e-05	0.592381	0.541892	0.646966	7.13227e-05
P22528	SPRR1B	Cornifin-B OS=Homo sapiens OX=9606 GN=SPRR1B PE=1 SV=2	9	1	2	1	89	9.9	8.48	4.94	0.655754	0.638889	0.702381	1.7748	1.65972	1.70139	1.10463e-05	0.388835	0.351588	0.429668	7.13227e-05
P69905	HBA1	Hemoglobin subunit alpha OS=Homo sapiens OX=9606 GN=HBA1 PE=1 SV=2	56	7	45	7	142	15.2	8.68	179.05	1.08696	1.05534	1.07609	0.782609	0.796443	0.779644	1.12247e-05	1.36447	1.32268	1.4075	7.13227e-05
P02533	KRT14	Keratin, type I cytoskeletal 14 OS=Homo sapiens OX=9606 GN=KRT14 PE=1 SV=4	53	28	53	10	472	51.5	5.16	176.33	0.824324	0.872587	0.879344	1.35425	1.33687	1.35232	1.13408e-05	0.637145	0.585973	0.692237	7.13227e-05
P04083	ANXA1	Annexin A1 OS=Homo sapiens OX=9606 GN=ANXA1 PE=1 SV=2	6	2	2	2	346	38.7	7.02	2.5	0.389149	0.433115	0.352666	1.79233	1.78859	1.93826	1.1918e-05	0.212881	0.170861	0.263746	7.13227e-05
A0A0C4DH43	IGHV2-70D	Immunoglobulin heavy variable 2-70D OS=Homo sapiens OX=9606 GN=IGHV2-70D PE=3 SV=1	30	2	4	1	119	13.3	8.29	15.18	1.78797	1.72171	1.75433	0.746177	0.726809	0.830785	1.20263e-05	2.28496	1.94606	2.69131	7.13227e-05
I6L8B7	FABP5	Fatty acid-binding protein 5 OS=Homo sapiens OX=9606 GN=FABP5 PE=1 SV=1	34	3	4	3	101	11.3	6.07	13.7	0.624288	0.701139	0.636622	1.63188	1.55598	1.55408	1.20836e-05	0.413766	0.362525	0.471266	7.13227e-05
P02763	ORM1	Alpha-1-acid glycoprotein 1 OS=Homo sapiens OX=9606 GN=ORM1 PE=1 SV=1	56	11	179	7	201	23.5	5.02	712.05	1.2442	1.2775	1.24622	0.964682	0.972755	0.971746	1.33098e-05	1.29518	1.25279	1.33883	7.66898e-05
A0M8Q6	IGLC7	Immunoglobulin lambda constant 7 OS=Homo sapiens OX=9606 GN=IGLC7 PE=1 SV=3	70	7	110	2	106	11.2	8.29	452.14	1.3865	1.43149	1.38753	0.890593	0.898773	0.932515	1.46757e-05	1.54508	1.46938	1.62496	8.18472e-05
P08779	KRT16	Keratin, type I cytoskeletal 16 OS=Homo sapiens OX=9606 GN=KRT16 PE=1 SV=4	52	25	48	12	473	51.2	5.05	173.62	0.614706	0.604902	0.639216	1.71275	1.63039	1.77549	1.48813e-05	0.363149	0.332844	0.396483	8.18472e-05
P55056	APOC4	Apolipoprotein C-IV OS=Homo sapiens OX=9606 GN=APOC4 PE=1 SV=1	35	5	9	4	127	14.5	8.92	25.08	0.876877	0.894895	0.854855	1.17117	1.18418	1.18318	1.5961e-05	0.742291	0.70425	0.782133	8.58347e-05
P13647	KRT5	Keratin, type II cytoskeletal 5 OS=Homo sapiens OX=9606 GN=KRT5 PE=1 SV=3	49	36	84	23	590	62.3	7.74	287.8	0.89165	0.927435	0.929423	1.43439	1.39066	1.38171	1.83437e-05	0.653355	0.621608	0.686659	9.27606e-05
D6RF35	GC	Vitamin D-binding protein OS=Homo sapiens OX=9606 GN=GC PE=1 SV=1	69	36	281	2	476	53	5.52	1044.79	0.529412	0.552288	0.505447	1.33007	1.23094	1.2854	1.85989e-05	0.412631	0.37514	0.45373	9.27606e-05
A0A2R8YDT1	GLUL	Glutamine synthetase OS=Homo sapiens OX=9606 GN=GLUL PE=1 SV=1	1	1	1	1	507	57.1	8.37	2.3	0.345385	0.332065	0.3549	2.15033	2.0295	2.29305	1.87336e-05	0.159488	0.140782	0.180997	9.27606e-05
E7EN95	FLNB	Filamin-B OS=Homo sapiens OX=9606 GN=FLNB PE=1 SV=1	1	3	3	1	2409	256.1	5.73	8.44	0.428704	0.299074	0.438889	2.03796	1.89352	2.05185	1.87821e-05	0.194986	0.115896	0.318947	9.27606e-05
P17931	LGALS3	Galectin-3 OS=Homo sapiens OX=9606 GN=LGALS3 PE=1 SV=5	7	2	2	2	250	26.1	8.56	6.05	0.897119	0.951646	0.891975	1.42284	1.40844	1.39198	1.95922e-05	0.648965	0.598574	0.703048	9.48262e-05
A0A087WVQ9	EEF1A1	Elongation factor 1-alpha 1 OS=Homo sapiens OX=9606 GN=EEF1A1 PE=1 SV=1	17	7	8	7	441	47.9	9.03	23.8	0.511651	0.539007	0.58156	1.91895	2.077	1.88652	2.20839e-05	0.277472	0.242394	0.317306	0.00010479
P08603	CFH	Complement factor H OS=Homo sapiens OX=9606 GN=CFH PE=1 SV=4	48	51	161	50	1231	139	6.61	611.01	0.965657	1.01616	1.0101	1.38485	1.36566	1.38182	2.36781e-05	0.724028	0.679191	0.771457	0.000110194
C9JLC1	DARS	Aspartate--tRNA ligase, cytoplasmic (Fragment) OS=Homo sapiens OX=9606 GN=DARS PE=1 SV=1	4	1	1	1	182	20.6	8.92	2.96	0.707529	0.772201	0.701737	1.26834	1.2529	1.23745	2.69141e-05	0.58038	0.512549	0.656011	0.000122891
P49913	CAMP	Cathelicidin antimicrobial peptide OS=Homo sapiens OX=9606 GN=CAMP PE=1 SV=1	19	3	3	3	170	19.3	9.41	8.43	1.05005	1.08238	1.06048	1.35662	1.32951	1.3316	2.87223e-05	0.794705	0.769782	0.820374	0.000128719
A0A0G2JIW1	HSPA1B	Heat shock 70 kDa protein 1B OS=Homo sapiens OX=9606 GN=HSPA1B PE=1 SV=1	11	7	8	4	642	70.1	5.66	21.48	0.712816	0.761459	0.697848	1.43124	1.4724	1.37512	3.28942e-05	0.507652	0.461902	0.557597	0.000144734
A0A0B4J2B8	IGHV1OR15-9	Immunoglobulin heavy variable 1/OR15-9 (non-functional) (Fragment) OS=Homo sapiens OX=9606 GN=IGHV1OR15-9 PE=4 SV=1	13	1	1	1	117	12.9	8.37	5.16	1.18556	1.22066	1.24975	0.72016	0.738215	0.681043	3.57732e-05	1.70886	1.57118	1.85984	0.000154591
P17661	DES	Desmin OS=Homo sapiens OX=9606 GN=DES PE=1 SV=3	2	1	1	1	470	53.5	5.27	2.81	2.19541	2.40917	2.09266	0.247706	0.259633	0.363303	4.17453e-05	7.69231	4.91845	12.3552	0.000177234
P01880	IGHD	Immunoglobulin heavy constant delta OS=Homo sapiens OX=9606 GN=IGHD PE=1 SV=3	42	12	26	12	384	42.3	8.12	104.9	0.831169	0.844156	0.824176	1.14486	1.19281	1.1988	4.37843e-05	0.70678	0.670566	0.745191	0.000182686
P06396	GSN	Gelsolin OS=Homo sapiens OX=9606 GN=GSN PE=1 SV=1	54	34	103	27	782	85.6	6.28	384.62	0.64095	0.675569	0.656775	0.862512	0.871414	0.856578	4.63214e-05	0.761741	0.718346	0.807425	0.000188413
Q08380	LGALS3BP	Galectin-3-binding protein OS=Homo sapiens OX=9606 GN=LGALS3BP PE=1 SV=1	36	16	32	16	585	65.3	5.27	136.29	1.35685	1.4407	1.40184	0.94274	0.94274	0.933538	4.67141e-05	1.48966	1.38681	1.59922	0.000188413
P29622	SERPINA4	Kallistatin OS=Homo sapiens OX=9606 GN=SERPINA4 PE=1 SV=3	38	15	26	15	427	48.5	7.75	84.51	0.870079	0.904528	0.873031	1.11516	1.09744	1.11122	5.15461e-05	0.796565	0.76035	0.834286	0.000204494
M0R1V7	UBA52	Ubiquitin-60S ribosomal protein L40 (Fragment) OS=Homo sapiens OX=9606 GN=UBA52 PE=1 SV=1	40	2	4	2	63	7.1	5.36	15.97	0.869247	0.797071	0.891213	1.41527	1.43828	1.46967	5.47541e-05	0.59158	0.518713	0.673316	0.000210487
P04275	VWF	von Willebrand factor OS=Homo sapiens OX=9606 GN=VWF PE=1 SV=4	23	53	74	53	2813	309.1	5.48	263.18	1.26238	1.29406	1.2802	1.03564	1.06436	1.0396	5.47963e-05	1.22201	1.1843	1.26098	0.000210487
P05156	CFI	Complement factor I OS=Homo sapiens OX=9606 GN=CFI PE=1 SV=2	33	15	33	15	583	65.7	7.5	126.85	1.07975	1.12065	1.10123	1.32413	1.32924	1.31595	5.71774e-05	0.831788	0.797139	0.867757	0.000216202
P04196	HRG	Histidine-rich glycoprotein OS=Homo sapiens OX=9606 GN=HRG PE=1 SV=1	31	15	29	15	525	59.5	7.5	110.55	0.836837	0.862863	0.881882	1.16216	1.16617	1.2012	6.19143e-05	0.731424	0.69293	0.77187	0.000230512
P08519	LPA	Apolipoprotein(a) OS=Homo sapiens OX=9606 GN=LPA PE=1 SV=1	32	19	25	19	4548	501	5.88	90.03	1.04776	1.09858	1.09553	0.743902	0.771341	0.769309	6.87504e-05	1.41904	1.3429	1.4992	0.000252085
A0A0J9YX35	IGHV3-64D	Immunoglobulin heavy variable 3-64D OS=Homo sapiens OX=9606 GN=IGHV3-64D PE=3 SV=1	19	2	6	2	117	12.8	7.85	18.36	1.12551	1.16461	1.17387	0.898148	0.888889	0.901235	7.14023e-05	1.28856	1.22578	1.35415	0.000257901
P0DP04	IGHV3-43D	Immunoglobulin heavy variable 3-43D OS=Homo sapiens OX=9606 GN=IGHV3-43D PE=3 SV=1	35	3	9	2	118	13	5.41	32.46	1.27368	1.29158	1.30737	1.03158	0.989474	1.02632	7.46613e-05	1.27081	1.21312	1.33155	0.00026541
P0DJI9	SAA2	Serum amyloid A-2 protein OS=Homo sapiens OX=9606 GN=SAA2 PE=1 SV=1	51	7	18	2	122	13.5	9.14	57.24	1.76149	1.73118	1.6999	0.888563	1.00587	0.856305	7.56747e-05	1.8877	1.55192	2.3067	0.00026541
P02749	APOH	Beta-2-glycoprotein 1 OS=Homo sapiens OX=9606 GN=APOH PE=1 SV=3	41	12	40	12	345	38.3	7.97	156.15	0.794479	0.847648	0.842536	1.20348	1.16053	1.19734	7.6882e-05	0.697674	0.647993	0.750721	0.000265792
P36955	SERPINF1	Pigment epithelium-derived factor OS=Homo sapiens OX=9606 GN=SERPINF1 PE=1 SV=4	31	13	23	13	418	46.3	6.38	82.94	0.686673	0.726348	0.707019	1.09969	1.04476	1.10885	8.12708e-05	0.651657	0.608218	0.698313	0.000272692
P48059	LIMS1	LIM and senescent cell antigen-like-containing domain protein 1 OS=Homo sapiens OX=9606 GN=LIMS1 PE=1 SV=4	10	3	3	3	325	37.2	8.05	5.21	1.02264	0.996063	0.991142	0.807087	0.824803	0.804134	8.24872e-05	1.23556	1.19261	1.27997	0.000272692
P35527	KRT9	Keratin, type I cytoskeletal 9 OS=Homo sapiens OX=9606 GN=KRT9 PE=1 SV=3	61	35	131	34	623	62	5.24	513.64	1.20199	1.21095	1.25075	0.935323	0.898507	0.902488	8.33408e-05	1.33891	1.27494	1.40612	0.000272692
P01031	C5	Complement C5 OS=Homo sapiens OX=9606 GN=C5 PE=1 SV=4	35	58	136	58	1676	188.2	6.52	509.94	0.967247	0.995906	0.996929	1.23439	1.2088	1.2477	8.40387e-05	0.801997	0.772246	0.832874	0.000272692
P22735	TGM1	Protein-glutamine gamma-glutamyltransferase K OS=Homo sapiens OX=9606 GN=TGM1 PE=1 SV=4	3	2	2	2	817	89.7	6.04	4.27	0.828272	0.922513	0.75288	1.6356	1.62618	1.64607	8.45119e-05	0.510134	0.395426	0.653611	0.000272692
P62328	TMSB4X	Thymosin beta-4 OS=Homo sapiens OX=9606 GN=TMSB4X PE=1 SV=2	45	3	4	3	44	5.1	5.06	12.01	0.865538	0.853586	0.909363	0.567729	0.52988	0.551793	8.57699e-05	1.5936	1.47543	1.72133	0.000273109
Q01995	TAGLN	Transgelin OS=Homo sapiens OX=9606 GN=TAGLN PE=1 SV=4	4	1	1	1	201	22.6	8.84	2.15	2.08999	2.12261	2.40382	0.632171	0.624297	0.614173	9.2418e-05	3.53698	2.94267	4.23505	0.000290457
P02768	ALB	Serum albumin OS=Homo sapiens OX=9606 GN=ALB PE=1 SV=2	79	61	1384	61	609	69.3	6.28	5051.19	0.948361	0.911619	0.896723	1.15988	1.16087	1.16286	9.45896e-05	0.791334	0.736695	0.849556	0.000292477
A0A1B0GVD5	CTSD	Cathepsin D OS=Homo sapiens OX=9606 GN=CTSD PE=1 SV=1	18	7	12	7	409	44.2	6.54	36.6	0.682832	0.758487	0.784675	1.41901	1.4161	1.33463	9.54779e-05	0.533845	0.458232	0.620282	0.000292477
Q5T619	ZNF648	Zinc finger protein 648 OS=Homo sapiens OX=9606 GN=ZNF648 PE=2 SV=1	2	1	8	1	568	62.3	8.62	23.19	1.10152	1.09442	1.0934	0.814213	0.832487	0.769543	0.000103116	1.36134	1.23329	1.50432	0.000305543
P02750	LRG1	Leucine-rich alpha-2-glycoprotein OS=Homo sapiens OX=9606 GN=LRG1 PE=1 SV=2	29	8	27	8	347	38.2	6.95	111.06	1.21385	1.24033	1.27189	0.967413	0.942974	0.964358	0.000104373	1.29614	1.23549	1.35945	0.000305543
P04114	APOB	Apolipoprotein B-100 OS=Homo sapiens OX=9606 GN=APOB PE=1 SV=2	49	211	739	211	4563	515.3	7.05	2723.18	0.914807	0.944219	0.940162	1.1359	1.10953	1.13489	0.000104866	0.828083	0.799024	0.858131	0.000305543
P15924	DSP	Desmoplakin OS=Homo sapiens OX=9606 GN=DSP PE=1 SV=3	14	41	45	41	2871	331.6	6.81	137.79	0.912563	0.98191	0.980905	1.38693	1.38593	1.34372	0.000105943	0.698486	0.638582	0.763286	0.000305543
Q5T0I0	GSN	Gelsolin (Fragment) OS=Homo sapiens OX=9606 GN=GSN PE=1 SV=1	36	8	22	1	260	28.9	7.9	74.53	0.820408	0.680612	0.763265	1.62347	1.76939	1.76735	0.000106403	0.438798	0.360421	0.531946	0.000305543
P00747	PLG	Plasminogen OS=Homo sapiens OX=9606 GN=PLG PE=1 SV=2	53	41	122	41	810	90.5	7.24	444	0.923695	0.957831	0.965863	1.20884	1.1998	1.23896	0.000108735	0.780622	0.743438	0.819514	0.000305543
Q06033	ITIH3	Inter-alpha-trypsin inhibitor heavy chain H3 OS=Homo sapiens OX=9606 GN=ITIH3 PE=1 SV=2	26	23	63	23	890	99.8	5.74	215.75	1.18359	1.23897	1.21949	0.928205	0.954872	0.935385	0.000109471	1.29221	1.23223	1.35483	0.000305543
P20742	PZP	Pregnancy zone protein OS=Homo sapiens OX=9606 GN=PZP PE=1 SV=4	35	42	187	36	1482	163.8	6.38	734.26	1.1998	1.25512	1.25307	0.953893	0.944672	0.960041	0.000109844	1.29713	1.22495	1.37303	0.000305543
P10412	HIST1H1E	Histone H1.4 OS=Homo sapiens OX=9606 GN=HIST1H1E PE=1 SV=2	8	2	2	2	219	21.9	11.03	5.8	0.901822	0.783401	0.889676	1.63866	1.52834	1.59312	0.000123024	0.540931	0.458528	0.636141	0.000338316
Q9HDC9	APMAP	Adipocyte plasma membrane-associated protein OS=Homo sapiens OX=9606 GN=APMAP PE=1 SV=2	20	9	12	9	416	46.5	6.16	41.03	0.914683	0.93254	0.923611	1.2123	1.16667	1.15873	0.000126926	0.783231	0.743343	0.825535	0.000345125
A0A0C4DH31	IGHV1-18	Immunoglobulin heavy variable 1-18 OS=Homo sapiens OX=9606 GN=IGHV1-18 PE=3 SV=1	30	3	14	1	117	12.8	8.84	40.43	1.2417	1.27075	1.26971	0.986515	0.978216	0.928423	0.000132705	1.30728	1.21843	1.40345	0.000355025
P81605	DCD	Dermcidin OS=Homo sapiens OX=9606 GN=DCD PE=1 SV=2	43	8	12	8	110	11.3	6.54	37.54	0.850895	0.847913	0.856859	1.05964	1.0159	1.03976	0.000133501	0.820357	0.781521	0.861363	0.000355025
P68371	TUBB4B	Tubulin beta-4B chain OS=Homo sapiens OX=9606 GN=TUBB4B PE=1 SV=1	6	2	2	1	445	49.8	4.89	5.58	0.535527	0.438295	0.357517	1.19372	1.24757	1.21466	0.000135006	0.364157	0.219323	0.588661	0.000355125
Q92954	PRG4	Proteoglycan 4 OS=Homo sapiens OX=9606 GN=PRG4 PE=1 SV=3	13	24	36	12	1404	151	9.51	112.27	0.876393	0.890578	0.881459	1.18541	1.12665	1.13678	0.000137407	0.76792	0.722561	0.816494	0.000357554
O95497	VNN1	Pantetheinase OS=Homo sapiens OX=9606 GN=VNN1 PE=1 SV=2	15	5	7	5	513	57	5.55	27.85	0.768912	0.812435	0.779275	1.00933	1.04663	1.03938	0.00014782	0.762638	0.719036	0.808637	0.000374704
A0A024R6I7	SERPINA1	Alpha-1-antitrypsin OS=Homo sapiens OX=9606 GN=SERPINA1 PE=1 SV=1	69	32	881	2	418	46.7	5.59	3436.54	0.99899	1.02727	1.00808	1.26869	1.26061	1.31616	0.000148508	0.789073	0.752511	0.827599	0.000374704
Q71U36	TUBA1A	Tubulin alpha-1A chain OS=Homo sapiens OX=9606 GN=TUBA1A PE=1 SV=1	20	7	8	1	451	50.1	5.06	27.61	0.682051	0.711795	0.729231	1.47282	1.36718	1.3159	0.000148643	0.510859	0.454684	0.5748	0.000374704
Q16777	HIST2H2AC	Histone H2A type 2-C OS=Homo sapiens OX=9606 GN=HIST2H2AC PE=1 SV=4	5	1	1	1	129	14	10.9	2.63	0.42968	0.505335	0.56935	2.23375	1.92144	1.92823	0.000159892	0.24729	0.184522	0.328706	0.000397223
E7EQB2	LTF	Lactotransferrin (Fragment) OS=Homo sapiens OX=9606 GN=LTF PE=1 SV=1	19	11	11	11	696	76.6	8.02	36.52	1.30544	1.34778	1.37601	1.04133	1.06048	1.0494	0.000160859	1.27863	1.20583	1.35527	0.000397223
O75531	BANF1	Barrier-to-autointegration factor OS=Homo sapiens OX=9606 GN=BANF1 PE=1 SV=1	9	1	1	1	89	10.1	6.09	2.74	0.556	0.511	0.585	1.85	1.769	2.092	0.000168576	0.289266	0.241604	0.347022	0.000411378
H0YBY3	GM2A	Ganglioside GM2 activator (Fragment) OS=Homo sapiens OX=9606 GN=GM2A PE=1 SV=1	8	1	1	1	104	11.3	4.75	3.28	0.686691	0.610906	0.68207	1.33734	1.28835	1.44085	0.000169991	0.486818	0.422898	0.560029	0.000411378
A0A0B4J1U7	IGHV6-1	Immunoglobulin heavy variable 6-1 OS=Homo sapiens OX=9606 GN=IGHV6-1 PE=3 SV=1	21	3	6	3	121	13.5	9.2	19.09	1.02352	1.04703	1.00818	1.26483	1.24029	1.22495	0.000179413	0.825384	0.792646	0.859416	0.000429881
P55072	VCP	Transitional endoplasmic reticulum ATPase OS=Homo sapiens OX=9606 GN=VCP PE=1 SV=4	4	3	3	3	806	89.3	5.26	9.71	0.5501	0.514028	0.662325	1.63828	1.70842	1.89279	0.000184831	0.329509	0.250747	0.429579	0.000438521
A0A0C4DH35	IGHV3-35	Immunoglobulin heavy variable 3-35 (non-functional) (Fragment) OS=Homo sapiens OX=9606 GN=IGHV3-35 PE=1 SV=1	9	1	4	1	117	12.8	7.88	12.52	1.16155	1.20041	1.14008	0.882413	0.897751	0.852761	0.000193676	1.3301	1.25357	1.41129	0.000452075
P07237	P4HB	Protein disulfide-isomerase OS=Homo sapiens OX=9606 GN=P4HB PE=1 SV=3	13	6	7	6	508	57.1	4.87	26.26	0.772681	0.820591	0.801223	1.22528	1.24057	1.33028	0.00019428	0.630773	0.576269	0.690922	0.000452075
K7EKI8	PPL	Periplakin OS=Homo sapiens OX=9606 GN=PPL PE=1 SV=1		1	1	1	1754	204.4	5.62	3.04	0.423744	0.328767	0.373516	1.9863	1.90776	1.62009	0.000217443	0.204207	0.155684	0.267024	0.000501154
P31944	CASP14	Caspase-14 OS=Homo sapiens OX=9606 GN=CASP14 PE=1 SV=2	28	7	9	7	242	27.7	5.58	31.15	0.854692	0.926337	0.858729	1.38345	1.40161	1.30373	0.000220561	0.645607	0.586303	0.710635	0.000503545
P02042	HBD	Hemoglobin subunit delta OS=Homo sapiens OX=9606 GN=HBD PE=1 SV=2	62	8	56	4	147	16	8.05	218.22	1.09544	1.19606	1.18465	0.738589	0.760373	0.762448	0.000244853	1.53716	1.38277	1.70652	0.000549158
P61981	YWHAG	14-3-3 protein gamma OS=Homo sapiens OX=9606 GN=YWHAG PE=1 SV=2	25	7	9	3	247	28.3	4.89	31.43	0.870968	0.918835	0.908429	1.16129	1.11863	1.13215	0.000245079	0.79079	0.746377	0.837609	0.000549158
Q5D862	FLG2	Filaggrin-2 OS=Homo sapiens OX=9606 GN=FLG2 PE=1 SV=1	1	3	5	3	2391	247.9	8.31	16.52	1.24471	1.26888	1.32326	0.917422	0.862034	0.838872	0.000247413	1.46538	1.33454	1.61027	0.000549302
P02656	APOC3	Apolipoprotein C-III OS=Homo sapiens OX=9606 GN=APOC3 PE=1 SV=1	74	7	38	7	99	10.8	5.41	161.72	0.88745	0.853586	0.833665	1.05976	1.08765	1.07669	0.000255036	0.798579	0.746281	0.85407	0.000561079
Q15149	PLEC	Plectin OS=Homo sapiens OX=9606 GN=PLEC PE=1 SV=3		1	1	1	4684	531.5	5.96	2.6	0.564839	0.770235	0.660574	1.37772	1.41862	1.38033	0.000280178	0.477808	0.324376	0.692771	0.000610839
P02679	FGG	Fibrinogen gamma chain OS=Homo sapiens OX=9606 GN=FGG PE=1 SV=3	57	26	180	15	453	51.5	5.62	649.26	0.336694	0.362903	0.339718	0.239919	0.248992	0.240927	0.000297858	1.42403	1.30725	1.54994	0.000638874
K7ER74	APOC4-APOC2	APOC4-APOC2 readthrough (NMD candidate) OS=Homo sapiens OX=9606 GN=APOC4-APOC2 PE=1 SV=1	36	6	27	5	178	20	6.64	108.49	0.829637	0.894153	0.86996	1.19657	1.14012	1.19657	0.000298317	0.734094	0.678782	0.793566	0.000638874
P35908	KRT2	Keratin, type II cytoskeletal 2 epidermal OS=Homo sapiens OX=9606 GN=KRT2 PE=1 SV=2	64	41	108	32	639	65.4	8	415.62	1.21859	1.27681	1.28907	1.00919	1	0.981614	0.000337522	1.26537	1.18777	1.34741	0.00071097
P30101	PDIA3	Protein disulfide-isomerase A3 OS=Homo sapiens OX=9606 GN=PDIA3 PE=1 SV=4	6	3	3	3	505	56.7	6.35	8.72	0.684685	0.693694	0.75045	1.16577	1.10541	1.06667	0.0003406	0.637787	0.572687	0.710061	0.00071097
P59665	DEFA1	Neutrophil defensin 1 OS=Homo sapiens OX=9606 GN=DEFA1 PE=1 SV=1	28	3	4	3	94	10.2	6.99	11.51	1.40718	1.49846	1.50051	1.12103	1.10154	1.1159	0.000342126	1.31982	1.21208	1.43592	0.00071097
P03951	F11	Coagulation factor XI OS=Homo sapiens OX=9606 GN=F11 PE=1 SV=1	20	12	14	12	625	70.1	8.1	45.63	0.871316	0.89391	0.865422	1.09528	1.11886	1.0609	0.000344269	0.803239	0.76061	0.848497	0.00071097
P01780	IGHV3-7	Immunoglobulin heavy variable 3-7 OS=Homo sapiens OX=9606 GN=IGHV3-7 PE=1 SV=2	26	3	18	1	117	12.9	6.57	60.4	1.1554	1.21191	1.21998	0.957619	0.963673	0.968718	0.000349471	1.24127	1.15673	1.33124	0.00071097
A0A075B7D8	IGHV3OR15-7	Immunoglobulin heavy variable 3/OR15-7 (pseudogene) (Fragment) OS=Homo sapiens OX=9606 GN=IGHV3OR15-7 PE=1 SV=1	20	2	8	1	119	13.1	8.28	21.19	1.21386	1.26535	1.30792	0.919802	0.858416	0.859406	0.00035056	1.43581	1.31578	1.56697	0.00071097
Q5VY30	RBP4	Retinol-binding protein OS=Homo sapiens OX=9606 GN=RBP4 PE=1 SV=2	64	8	60	8	199	23	6.09	262.88	0.87538	0.879433	0.860182	1.11854	1.05775	1.077	0.000352547	0.803799	0.756355	0.854607	0.00071097
A0A0B4J1X8	IGHV3-43	Immunoglobulin heavy variable 3-43 OS=Homo sapiens OX=9606 GN=IGHV3-43 PE=3 SV=1	19	2	4	1	118	13.1	5.41	15.14	1.29757	1.40081	1.37247	0.95749	0.878543	0.933198	0.00035845	1.47003	1.3362	1.61767	0.0007169
P02748	C9	Complement component C9 OS=Homo sapiens OX=9606 GN=C9 PE=1 SV=2	33	20	57	20	559	63.1	5.59	210.43	1.15176	1.20804	1.18794	0.98593	0.956784	0.978894	0.000363884	1.21431	1.15561	1.2757	0.000721803
P06727	APOA4	Apolipoprotein A-IV OS=Homo sapiens OX=9606 GN=APOA4 PE=1 SV=3	77	33	145	33	396	45.4	5.38	544.19	0.92057	0.953157	0.92057	1.12118	1.09369	1.13951	0.000407433	0.83303	0.795412	0.87244	0.000801616
P22352	GPX3	Glutathione peroxidase 3 OS=Homo sapiens OX=9606 GN=GPX3 PE=1 SV=2	40	8	17	8	226	25.5	8.13	54.88	1.13776	1.18878	1.16224	0.923469	0.965306	0.960204	0.000418478	1.22457	1.16192	1.29069	0.000816707
P00748	F12	Coagulation factor XII OS=Homo sapiens OX=9606 GN=F12 PE=1 SV=3	31	17	35	17	615	67.7	7.74	109.89	0.851406	0.932731	0.89759	1.15863	1.18373	1.14759	0.000479717	0.768412	0.694299	0.849394	0.000928732
P00738	HP	Haptoglobin OS=Homo sapiens OX=9606 GN=HP PE=1 SV=1	69	31	723	2	406	45.2	6.58	2569.42	1.36309	1.25476	1.27984	0.958877	0.95988	0.966901	0.000506215	1.35071	1.21434	1.50054	0.000967253
E9PPZ3	AP2A2	AP-2 complex subunit alpha-2 (Fragment) OS=Homo sapiens OX=9606 GN=AP2A2 PE=4 SV=1	12	1	1	1	60	6.7	8.21	3.04	0.998133	1.00373	1.09524	1.47899	1.43137	1.39776	0.000507608	0.718899	0.645445	0.799682	0.000967253
P61224	RAP1B	Ras-related protein Rap-1b OS=Homo sapiens OX=9606 GN=RAP1B PE=1 SV=1	39	6	11	6	184	20.8	5.78	35.21	0.905927	0.911571	0.857008	0.714017	0.709313	0.697084	0.000513416	1.26131	1.17076	1.35798	0.000967482
A0A075B6Q5	IGHV3-64	Immunoglobulin heavy variable 3-64 OS=Homo sapiens OX=9606 GN=IGHV3-64 PE=3 SV=1	19	2	2	2	118	12.9	7.85	8.27	1.36886	1.34169	1.44514	0.983281	0.988506	0.901776	0.000515724	1.44618	1.30061	1.60928	0.000967482
D6RCE7	ALB	Serum albumin OS=Homo sapiens OX=9606 GN=ALB PE=4 SV=1	8	1	1	1	105	12	10.29	3.1	0.939197	1.0076	0.937025	1.3279	1.30619	1.24973	0.00053169	0.742522	0.681503	0.808606	0.000989761
P02775	PPBP	Platelet basic protein OS=Homo sapiens OX=9606 GN=PPBP PE=1 SV=3	27	3	4	3	128	13.9	8.79	15.55	1.17245	1.19898	1.27755	1.59286	1.5449	1.60816	0.000579999	0.768867	0.700017	0.843613	0.00107145
P18206	VCL	Vinculin OS=Homo sapiens OX=9606 GN=VCL PE=1 SV=4	46	48	62	48	1134	123.7	5.66	206.78	0.929078	0.982776	0.973658	0.780142	0.796353	0.797366	0.000621302	1.21554	1.13928	1.29624	0.00113905
P14923	JUP	Junction plakoglobin OS=Homo sapiens OX=9606 GN=JUP PE=1 SV=3	17	11	13	11	745	81.7	6.14	43.88	0.975321	1.03159	1.0306	1.22606	1.2843	1.25765	0.000630181	0.80613	0.754474	0.861045	0.00114664
P00450	CP	Ceruloplasmin OS=Homo sapiens OX=9606 GN=CP PE=1 SV=1	65	57	319	53	1065	122.1	5.72	1268.09	1.15305	1.21303	1.14788	0.971044	0.962771	0.971044	0.000650909	1.20968	1.1235	1.30168	0.00117552
A0A075B6J1	IGLV5-37	Immunoglobulin lambda variable 5-37 OS=Homo sapiens OX=9606 GN=IGLV5-37 PE=3 SV=1	16	2	2	2	123	13.3	4.94	5.03	1.40171	1.32692	1.49786	0.825855	0.90812	0.895299	0.000668471	1.60748	1.41282	1.82762	0.0011983
A0A2R8Y6L6	TRMU	Mitochondrial tRNA-specific 2-thiouridylase 1 OS=Homo sapiens OX=9606 GN=TRMU PE=1 SV=1	2	1	1	1	341	39.2	7.24	2.59	0.916667	0.912602	0.804878	1.22459	1.22561	1.23374	0.000676905	0.715034	0.594612	0.856781	0.00120051
Q4G0P3	HYDIN	Hydrocephalus-inducing protein homolog OS=Homo sapiens OX=9606 GN=HYDIN PE=1 SV=3		1	1	1	5121	575.5	6.06	2.67	1.06557	1.08665	0.995316	1.35129	1.35012	1.40867	0.000679628	0.765812	0.695937	0.841851	0.00120051
A0A0C4DH26	IGKV6D-41	Immunoglobulin kappa variable 6D-41 (non-functional) (Fragment) OS=Homo sapiens OX=9606 GN=IGKV6D-41 PE=4 SV=1	10	1	2	1	115	12.6	7.12	8.22	1.33002	1.36083	1.25249	0.914513	0.962227	0.984095	0.000702088	1.37839	1.2571	1.51096	0.0012312
Q9Y6R7	FCGBP	IgGFc-binding protein OS=Homo sapiens OX=9606 GN=FCGBP PE=1 SV=3	13	34	44	34	5405	571.6	5.34	169.19	1.16915	1.26169	1.20398	0.923383	0.960199	0.928358	0.000729455	1.29264	1.19407	1.39838	0.00126417
P01709	IGLV2-8	Immunoglobulin lambda variable 2-8 OS=Homo sapiens OX=9606 GN=IGLV2-8 PE=1 SV=2	14	2	9	1	118	12.4	5.91	26.06	1.38913	1.35181	1.36461	1.07569	1.05757	1.14712	0.000731341	1.25154	1.13823	1.37766	0.00126417
P04211	IGLV7-43	Immunoglobulin lambda variable 7-43 OS=Homo sapiens OX=9606 GN=IGLV7-43 PE=3 SV=2	15	2	4	1	117	12.4	7.03	10.98	1.23734	1.22542	1.20556	1	0.90864	0.971202	0.000769944	1.27379	1.13932	1.42625	0.00132146
A6XND1	IGFBP3	Insulin-like growth factor binding protein 3 isoform b OS=Homo sapiens OX=9606 GN=IGFBP3 PE=1 SV=1	27	6	11	6	263	29	8.46	39.12	0.89022	0.977046	0.9501	1.16966	1.18263	1.18762	0.00077905	0.795884	0.709272	0.89176	0.00132768
A0A286YES1	IGHG3	Immunoglobulin heavy constant gamma 3 (Fragment) OS=Homo sapiens OX=9606 GN=IGHG3 PE=1 SV=1	49	15	209	7	446	49.1	6.87	770.73	1.19076	1.12751	1.07932	0.839357	0.844378	0.834337	0.000826497	1.34928	1.1959	1.51991	0.00139869
A0A075B6I0	IGLV8-61	Immunoglobulin lambda variable 8-61 OS=Homo sapiens OX=9606 GN=IGLV8-61 PE=3 SV=7	20	3	9	3	122	12.8	4.55	27.55	0.853751	0.94397	0.906933	1.1358	1.1434	1.1358	0.000843256	0.791991	0.698608	0.896342	0.00140983
Q96IY4	CPB2	Carboxypeptidase B2 OS=Homo sapiens OX=9606 GN=CPB2 PE=1 SV=2	8	4	4	4	423	48.4	7.71	12.04	1.03759	0.967359	1.0089	1.25025	1.29377	1.3363	0.000848326	0.776702	0.718499	0.839544	0.00140983
P60174	TPI1	Triosephosphate isomerase OS=Homo sapiens OX=9606 GN=TPI1 PE=1 SV=3	31	6	10	6	286	30.8	5.92	34.14	0.778409	0.848485	0.799242	1.14773	1.27746	1.18371	0.000850557	0.672264	0.599226	0.754758	0.00140983
U3KPS2	PRTN3	Myeloblastin OS=Homo sapiens OX=9606 GN=PRTN3 PE=1 SV=1	4	1	1	1	215	23.6	8.16	3.13	1.6035	1.5345	1.46138	1.0793	1.14315	1.05046	0.000857356	1.40529	1.2691	1.5558	0.00141143
G3V4U0	FBLN5	Fibulin-5 OS=Homo sapiens OX=9606 GN=FBLN5 PE=1 SV=1	3	1	1	1	453	50.8	4.77	3.31	0.622077	0.556595	0.583723	0.755847	0.781104	0.765201	0.000907932	0.765542	0.674427	0.86732	0.00148459
P02452	COL1A1	Collagen alpha-1(I) chain OS=Homo sapiens OX=9606 GN=COL1A1 PE=1 SV=5	2	2	2	2	1464	138.9	5.8	5.36	0.749038	0.728253	0.765204	1.12779	1.12471	1.26944	0.000953564	0.636721	0.54813	0.741715	0.0015421
A0A0B4J2D9	IGKV1D-13	Immunoglobulin kappa variable 1D-13 OS=Homo sapiens OX=9606 GN=IGKV1D-13 PE=3 SV=1	14	1	2	1	117	12.6	7.84	9.63	0.70283	0.772642	0.8	1.17925	1.32075	1.18868	0.000955848	0.61688	0.531989	0.715126	0.0015421
P07737	PFN1	Profilin-1 OS=Homo sapiens OX=9606 GN=PFN1 PE=1 SV=2	48	6	13	6	140	15	8.27	52.54	1.02881	1.07716	1.0072	0.858025	0.859053	0.842593	0.000987208	1.21624	1.12607	1.31269	0.00156784
Q5H8X8	UTS2	Urotensin-2 OS=Homo sapiens OX=9606 GN=UTS2 PE=1 SV=1	6	1	1	1	139	16.3	9.8	3.16	1.01043	0.974974	0.933264	1.23566	1.21794	1.1804	0.000989581	0.803156	0.740097	0.870987	0.00156784
P22314	UBA1	Ubiquitin-like modifier-activating enzyme 1 OS=Homo sapiens OX=9606 GN=UBA1 PE=1 SV=3	1	2	2	2	1058	117.8	5.76	4.98	0.775728	0.903883	0.833981	1.14951	1.18447	1.18058	0.00099124	0.715193	0.596599	0.854176	0.00156784
P05154	SERPINA5	Plasma serine protease inhibitor OS=Homo sapiens OX=9606 GN=SERPINA5 PE=1 SV=3	21	8	11	8	406	45.6	9.26	35.83	0.836548	0.882234	0.88934	1.21523	1.33096	1.2	0.00104217	0.696206	0.620611	0.782117	0.00163284
P11226	MBL2	Mannose-binding protein C OS=Homo sapiens OX=9606 GN=MBL2 PE=1 SV=2	36	8	11	8	248	26.1	5.49	39.96	0.693452	0.729167	0.694444	0.929563	0.865079	0.888889	0.00104583	0.788909	0.73151	0.851096	0.00163284
P09172	DBH	Dopamine beta-hydroxylase OS=Homo sapiens OX=9606 GN=DBH PE=1 SV=3	20	10	13	10	617	69	6.42	46.82	0.956256	1.02442	1.05595	1.26755	1.25432	1.27467	0.00108008	0.799839	0.707367	0.902894	0.00167013
A0A286YEY5	IGHA2	Immunoglobulin heavy constant alpha 2 (Fragment) OS=Homo sapiens OX=9606 GN=IGHA2 PE=1 SV=1	54	15	169	4	391	42.3	5.63	633.21	1.09188	1.17021	1.14797	0.783366	0.865571	0.760155	0.00108351	1.4155	1.23149	1.63068	0.00167013
P02776	PF4	Platelet factor 4 OS=Homo sapiens OX=9606 GN=PF4 PE=1 SV=2	36	4	10	2	101	10.8	8.62	39.92	1.47609	1.6068	1.54835	1.23911	1.20829	1.19129	0.00120088	1.27278	1.16365	1.39084	0.00183185
P10124	SRGN	Serglycin OS=Homo sapiens OX=9606 GN=SRGN PE=1 SV=3	8	1	2	1	158	17.6	4.96	6.65	1.40811	1.377	1.30066	0.957587	1.03864	0.918944	0.00120357	1.40155	1.23494	1.59302	0.00183185
A0A075B6J9	IGLV2-18	Immunoglobulin lambda variable 2-18 OS=Homo sapiens OX=9606 GN=IGLV2-18 PE=3 SV=2	25	2	6	2	118	12.4	4.82	18.29	0.968411	0.994077	1.0079	1.1846	1.20138	1.26752	0.0012152	0.813024	0.755846	0.875033	0.00183799
A0A096LP69	CD99	CD99 antigen OS=Homo sapiens OX=9606 GN=CD99 PE=1 SV=1	5	1	1	1	184	18.8	4.75	3.91	0.871287	0.839604	0.936634	1.18317	1.12277	1.16139	0.00124113	0.763564	0.679199	0.857031	0.00186555
P28799	GRN	Granulins OS=Homo sapiens OX=9606 GN=GRN PE=1 SV=2	1	1	1	1	593	63.5	6.83	2.93	0.883317	0.864031	0.95757	1.26133	1.42237	1.35198	0.00125201	0.670251	0.588384	0.763852	0.00187029
C9JVG0	TF	Serotransferrin (Fragment) OS=Homo sapiens OX=9606 GN=TF PE=1 SV=1	57	10	164	1	134	14.7	7.14	577.87	0.941176	0.9332	0.971087	1.24526	1.17248	1.28814	0.0012989	0.767824	0.694585	0.849814	0.00192843
A0A0B4J1V0	IGHV3-15	Immunoglobulin heavy variable 3-15 OS=Homo sapiens OX=9606 GN=IGHV3-15 PE=3 SV=1	26	3	5	2	119	12.9	8.62	16.97	1.18413	1.20372	1.12145	0.951028	0.961802	0.914789	0.00135869	1.24108	1.1499	1.33888	0.00200159
A0A0A0MT69	IGKJ4	Immunoglobulin kappa joining 4 (Fragment) OS=Homo sapiens OX=9606 GN=IGKJ4 PE=1 SV=1	67	1	2	1	12	1.2	8.84	2.52	1.1039	1.17682	1.14785	0.895105	0.956044	0.92008	0.00136472	1.2372	1.1489	1.33235	0.00200159
A0A0B4J1V2	IGHV2-26	Immunoglobulin heavy variable 2-26 OS=Homo sapiens OX=9606 GN=IGHV2-26 PE=3 SV=1	6	1	1	1	119	13.2	8.29	2.86	1.22872	1.27385	1.29436	0.848205	0.790769	0.952821	0.00143028	1.46498	1.18631	1.81904	0.00208511
P01814	IGHV2-70	Immunoglobulin heavy variable 2-70 OS=Homo sapiens OX=9606 GN=IGHV2-70 PE=1 SV=2	24	2	4	1	119	13.3	6.52	14.22	0.264648	0.320691	0.303142	0.152845	0.17096	0.149731	0.0014865	1.87627	1.5291	2.29541	0.00215408
Q8N1N4	KRT78	Keratin, type II cytoskeletal 78 OS=Homo sapiens OX=9606 GN=KRT78 PE=1 SV=2	8	4	6	3	520	56.8	6.02	19.13	1.19076	1.11603	1.11406	0.911504	0.943953	0.895772	0.00152436	1.24339	1.15001	1.34369	0.0021958
A0A075B6K5	IGLV3-9	Immunoglobulin lambda variable 3-9 OS=Homo sapiens OX=9606 GN=IGLV3-9 PE=3 SV=1	33	3	9	3	115	12.3	7.39	36.68	1.08751	1.16814	1.14159	0.93412	0.956735	0.929204	0.00157906	1.20467	1.11424	1.3015	0.00226114
P02545	LMNA	Prelamin-A/C OS=Homo sapiens OX=9606 GN=LMNA PE=1 SV=1	7	3	3	3	664	74.1	7.02	7.66	0.742857	0.81619	0.830476	1.34857	1.46286	1.22857	0.00165	0.591466	0.495281	0.70824	0.00234883
B4E3S0	CORO1C	Coronin OS=Homo sapiens OX=9606 GN=CORO1C PE=1 SV=1	6	2	4	2	369	41.6	6.73	16.26	0.985149	1.02772	1.00396	0.857426	0.825743	0.784158	0.00171956	1.22271	1.11371	1.34377	0.00243353
K7ENJ4	ATP5F1A	ATP synthase subunit alpha, mitochondrial (Fragment) OS=Homo sapiens OX=9606 GN=ATP5F1A PE=1 SV=1	5	1	1	1	199	21.3	10.45	2.82	0.96614	0.978555	0.880361	1.5474	1.87585	1.65801	0.00175708	0.555975	0.456383	0.680145	0.00247217
P27348	YWHAQ	14-3-3 protein theta OS=Homo sapiens OX=9606 GN=YWHAQ PE=1 SV=1	23	6	8	1	245	27.7	4.78	28.51	0.410762	0.601794	0.674439	1.27892	1.20359	1.41076	0.0017692	0.43331	0.237443	0.760753	0.00247484
P00918	CA2	Carbonic anhydrase 2 OS=Homo sapiens OX=9606 GN=CA2 PE=1 SV=2	32	7	7	7	260	29.2	7.4	20.2	0.996146	1.09056	1.04528	0.729287	0.750482	0.815992	0.00179155	1.36425	1.20887	1.54102	0.0024917
A0A1B0GTC6	C3orf85	Uncharacterized protein C3orf85 OS=Homo sapiens OX=9606 GN=C3orf85 PE=3 SV=1	8	1	1	1	90	10.4	5.81	2.97	0.783223	0.742696	0.744581	0.941565	1.05184	1.02828	0.00225351	0.751404	0.666187	0.848928	0.00311628
P20930	FLG	Filaggrin OS=Homo sapiens OX=9606 GN=FLG PE=1 SV=3	3	6	6	6	4061	434.9	9.25	16.67	0.933668	0.916583	0.872362	1.27236	1.44824	1.27337	0.00228943	0.681681	0.584017	0.798017	0.00314797
P00558	PGK1	Phosphoglycerate kinase 1 OS=Homo sapiens OX=9606 GN=PGK1 PE=1 SV=3	27	9	12	9	417	44.6	8.1	37.69	0.785305	0.831107	0.875	1.04103	1.12595	1.06966	0.00230246	0.769752	0.688209	0.860194	0.003148
A0A087X243	GSTP1	Glutathione S-transferase P (Fragment) OS=Homo sapiens OX=9606 GN=GSTP1 PE=1 SV=1	29	1	2	1	69	7.4	7.08	3.74	0.878419	0.75076	0.68997	1.45086	1.60385	1.83891	0.00241254	0.473913	0.360261	0.623026	0.00327997
P49643	PRIM2	DNA primase large subunit OS=Homo sapiens OX=9606 GN=PRIM2 PE=1 SV=2	2	1	1	1	509	58.8	7.91	2.03	0.20445	0.20187	0.234763	0.478233	0.409545	0.380845	0.00244331	0.505338	0.398725	0.64327	0.00330325
P25786	PSMA1	Proteasome subunit alpha type-1 OS=Homo sapiens OX=9606 GN=PSMA1 PE=1 SV=1	8	2	2	2	263	29.5	6.61	6.46	0.991935	0.918347	1.00101	1.16935	1.23891	1.18347	0.00253865	0.810553	0.735517	0.892478	0.00340158
P27797	CALR	Calreticulin OS=Homo sapiens OX=9606 GN=CALR PE=1 SV=1	12	4	5	4	417	48.1	4.44	17.07	0.796764	0.849343	0.849343	1.00303	0.970677	1.03438	0.00254416	0.82958	0.766675	0.897441	0.00340158
P10599	TXN	Thioredoxin OS=Homo sapiens OX=9606 GN=TXN PE=1 SV=3	23	2	6	2	105	11.7	4.92	23.92	0.904569	1.00609	0.966497	1.21421	1.32792	1.24162	0.00261064	0.760397	0.677713	0.852778	0.00347129
P02675	FGB	Fibrinogen beta chain OS=Homo sapiens OX=9606 GN=FGB PE=1 SV=2	73	34	342	34	491	55.9	8.27	1312.28	0.378758	0.408818	0.380762	0.314629	0.326653	0.310621	0.00264089	1.22737	1.12451	1.33861	0.00349232
P02745	C1QA	Complement C1q subcomponent subunit A OS=Homo sapiens OX=9606 GN=C1QA PE=1 SV=2	29	4	6	4	245	26	9.11	24.2	1.18593	1.13487	1.26204	0.928709	0.958574	0.942197	0.00270228	1.26626	1.12175	1.4269	0.00355409
Q9NRC6	SPTBN5	Spectrin beta chain, non-erythrocytic 5 OS=Homo sapiens OX=9606 GN=SPTBN5 PE=1 SV=2		1	1	1	3674	416.5	6.65	2.64	1.28041	1.29805	1.1467	0.878366	0.788301	0.899721	0.00276578	1.45152	1.24079	1.69842	0.00361794
A0A0C4DH39	IGHV1-58	Immunoglobulin heavy variable 1-58 OS=Homo sapiens OX=9606 GN=IGHV1-58 PE=3 SV=1	6	1	1	1	117	13	9.25	2.67	1.06202	1.18798	1.18225	0.844466	0.873092	0.888359	0.00305925	1.3171	1.14856	1.50705	0.00398032
P62937	PPIA	Peptidyl-prolyl cis-trans isomerase A OS=Homo sapiens OX=9606 GN=PPIA PE=1 SV=2	30	5	6	5	165	18	7.81	21.7	0.925	1.041	0.961	1.243	1.21	1.189	0.0032067	0.803679	0.704108	0.915403	0.00414985
Q02487	DSC2	Desmocollin-2 OS=Homo sapiens OX=9606 GN=DSC2 PE=1 SV=1	5	3	3	3	901	99.9	5.34	8.51	1.00888	0.936884	0.857988	1.22091	1.32051	1.25049	0.00332638	0.739402	0.623594	0.873836	0.00428182
P05164	MPO	Myeloperoxidase OS=Homo sapiens OX=9606 GN=MPO PE=1 SV=1	5	3	3	3	745	83.8	8.97	9.52	1.17248	1.32797	1.37265	0.893655	0.868633	0.93387	0.00350143	1.43653	1.20253	1.7098	0.00448332
H0Y300	HP	Haptoglobin OS=Homo sapiens OX=9606 GN=HP PE=1 SV=4	62	30	703	1	442	49.1	6.64	2484.86	1.2416	1.17439	1.10082	0.84287	0.875568	0.926431	0.00357613	1.32967	1.17211	1.50705	0.00455486
P26641	EEF1G	Elongation factor 1-gamma OS=Homo sapiens OX=9606 GN=EEF1G PE=1 SV=3	3	1	1	1	437	50.1	6.67	4.52	0.872081	0.862944	1.06091	1.41624	1.45076	1.63655	0.00375942	0.62083	0.488182	0.785458	0.00476325
P01040	CSTA	Cystatin-A OS=Homo sapiens OX=9606 GN=CSTA PE=1 SV=1	26	2	2	2	98	11	5.5	6.59	0.720755	0.837736	0.811321	1.36132	1.16981	1.15566	0.0042895	0.642784	0.529187	0.781948	0.00540656
Q17RQ9	NKPD1	NTPase KAP family P-loop domain-containing protein 1 OS=Homo sapiens OX=9606 GN=NKPD1 PE=2 SV=1	2	1	1	1	610	67.7	8.85	2.8	0.695652	0.649209	0.710474	0.892292	0.855731	0.97332	0.00485572	0.755265	0.66035	0.865053	0.00608852
Q13835	PKP1	Plakophilin-1 OS=Homo sapiens OX=9606 GN=PKP1 PE=1 SV=2	1	1	1	1	747	82.8	9.13	2.77	0.59825	0.718377	0.607796	1.15354	1.2681	0.991249	0.00509241	0.563869	0.434952	0.733344	0.00632738
P18669	PGAM1	Phosphoglycerate mutase 1 OS=Homo sapiens OX=9606 GN=PGAM1 PE=1 SV=2	25	4	5	4	254	28.8	7.18	15.57	0.739303	0.947264	0.80995	1.29851	1.49552	1.26866	0.00509851	0.614499	0.473812	0.792819	0.00632738
Q6ZVX7	NCCRP1	F-box only protein 50 OS=Homo sapiens OX=9606 GN=NCCRP1 PE=1 SV=1	4	1	1	1	275	30.8	6.62	2.46	0.92731	0.968847	0.952233	1.25441	1.51402	1.50052	0.0051383	0.667234	0.521615	0.859522	0.00634423
Q9UI42	CPA4	Carboxypeptidase A4 OS=Homo sapiens OX=9606 GN=CPA4 PE=1 SV=2	2	1	1	1	421	47.3	6.7	2.65	0.801318	0.938795	0.793785	1.16573	1.35782	1.22787	0.00529135	0.675452	0.553258	0.822996	0.00650003
P01721	IGLV6-57	Immunoglobulin lambda variable 6-57 OS=Homo sapiens OX=9606 GN=IGLV6-57 PE=1 SV=2	17	1	1	1	117	12.6	4.78	5.98	1.23265	1.1449	1.0949	0.89898	0.886735	0.953061	0.00561826	1.26788	1.12121	1.43172	0.00686676
C9J4S4	RAB7A	Ras-related protein Rab-7a OS=Homo sapiens OX=9606 GN=RAB7A PE=1 SV=1	10	1	1	1	98	11	8.78	3.65	0.895288	0.932984	1.01152	1.23455	1.47539	1.44084	0.00612964	0.684157	0.562449	0.835157	0.00745414
Q9UJC5	SH3BGRL2	SH3 domain-binding glutamic acid-rich-like protein 2 OS=Homo sapiens OX=9606 GN=SH3BGRL2 PE=1 SV=2	11	1	1	1	107	12.3	6.71	3.17	0.873109	0.938655	0.966387	0.701681	0.770588	0.670588	0.00637229	1.29647	1.12103	1.50172	0.00771046
A0A0C4DH36	IGHV3-38	Immunoglobulin heavy variable 3-38 (non-functional) (Fragment) OS=Homo sapiens OX=9606 GN=IGHV3-38 PE=1 SV=1	19	2	4	2	116	12.8	9.25	12.01	1.23794	1.37942	1.37299	1.04609	1.05573	1.10932	0.00660727	1.24266	1.0939	1.40911	0.00795502
P47895	ALDH1A3	Aldehyde dehydrogenase family 1 member A3 OS=Homo sapiens OX=9606 GN=ALDH1A3 PE=1 SV=2	4	2	2	1	512	56.1	7.25	4.76	0.799808	0.826628	0.795019	1.15613	1.39751	1.14751	0.00665628	0.654244	0.503887	0.856455	0.00797436
Q5ST81	TUBB	Tubulin beta chain OS=Homo sapiens OX=9606 GN=TUBB PE=1 SV=1	7	2	2	1	372	41.7	4.91	6.64	0.824273	0.974716	0.960809	1.49052	2.07459	1.8445	0.00746997	0.510166	0.363846	0.724504	0.00890508
D6RE86	CP	Ceruloplasmin (Fragment) OS=Homo sapiens OX=9606 GN=CP PE=1 SV=8	31	5	15	1	178	20.7	7.24	56.34	1.05215	1.10979	1.08143	0.964318	0.865508	0.862763	0.00793181	1.20455	1.05358	1.38023	0.0094093
P08294	SOD3	Extracellular superoxide dismutase [Cu-Zn] OS=Homo sapiens OX=9606 GN=SOD3 PE=1 SV=2	10	2	2	2	240	25.8	6.61	7.72	1.19462	1.4058	1.30745	0.993789	0.963768	0.848861	0.00819194	1.39248	1.15482	1.67932	0.00967049
H0Y7A7	CALM2	Calmodulin-2 (Fragment) OS=Homo sapiens OX=9606 GN=CALM2 PE=1 SV=1	15	2	4	2	187	20.7	4.36	13.89	0.822154	0.934959	0.979675	1.13821	1.13821	1.14431	0.00828007	0.800059	0.637049	0.999355	0.00970835
Q96QA5	GSDMA	Gasdermin-A OS=Homo sapiens OX=9606 GN=GSDMA PE=1 SV=4	2	1	1	1	445	49.3	5.29	2.51	0.998969	1.0134	0.931959	1.28969	1.48144	1.62165	0.00830425	0.670265	0.524387	0.863145	0.00970835
P04424	ASL	Argininosuccinate lyase OS=Homo sapiens OX=9606 GN=ASL PE=1 SV=4	2	1	1	1	464	51.6	6.48	3.18	0.887255	0.897059	0.959804	0.645098	0.767647	0.723529	0.00880939	1.28453	1.07005	1.54811	0.0102494
A0A0B4J259	LYZ	Lysozyme OS=Homo sapiens OX=9606 GN=LYZ PE=1 SV=1	24	3	4	3	137	15.3	8.69	12.47	0.799448	0.865685	0.933763	1.03312	1.09016	1.05796	0.0099858	0.816946	0.687385	0.967504	0.0115511
P02671	FGA	Fibrinogen alpha chain OS=Homo sapiens OX=9606 GN=FGA PE=1 SV=2	45	39	315	39	866	94.9	6.01	1126.82	0.37525	0.406188	0.345309	0.283433	0.302395	0.280439	0.0100237	1.30069	1.0971	1.53703	0.0115511
A0A0B4J2H0	IGHV1-69D	Immunoglobulin heavy variable 1-69D OS=Homo sapiens OX=9606 GN=IGHV1-69D PE=3 SV=1	32	3	13	1	117	12.7	8.47	32.6	1.0213	1.0583	1.08632	1.52466	1.29596	1.58857	0.0103041	0.718027	0.564627	0.919467	0.0118179
P30086	PEBP1	Phosphatidylethanolamine-binding protein 1 OS=Homo sapiens OX=9606 GN=PEBP1 PE=1 SV=3	4	1	1	1	187	21	7.53	2.64	0.767965	0.861472	0.909091	1.04502	1.03463	1.11515	0.0107782	0.79458	0.662139	0.949906	0.0123024
Q7Z794	KRT77	Keratin, type II cytoskeletal 1b OS=Homo sapiens OX=9606 GN=KRT77 PE=2 SV=3	10	6	14	3	578	61.9	5.99	47.37	0.906524	0.955209	0.893866	1.17429	1.16066	1.04187	0.0108282	0.816032	0.712908	0.935986	0.0123024
Q9HCN8	SDF2L1	Stromal cell-derived factor 2-like protein 1 OS=Homo sapiens OX=9606 GN=SDF2L1 PE=1 SV=2	4	1	1	1	221	23.6	7.03	1.69	1.01846	0.837134	1.05972	1.29316	1.46797	1.32465	0.0109479	0.713526	0.547985	0.922297	0.0123804
P62491	RAB11A	Ras-related protein Rab-11A OS=Homo sapiens OX=9606 GN=RAB11A PE=1 SV=3	11	2	2	2	216	24.4	6.57	6.23	0.878505	0.92243	1.03738	1.14953	1.26168	1.19626	0.0111423	0.786788	0.658812	0.936378	0.0125415
P55899	FCGRT	IgG receptor FcRn large subunit p51 OS=Homo sapiens OX=9606 GN=FCGRT PE=1 SV=1	2	1	1	1	365	39.7	6.54	2.79	1.10521	1.14946	1.01475	0.841691	0.884956	0.924287	0.0111942	1.23331	1.08082	1.40559	0.0125417
P60900	PSMA6	Proteasome subunit alpha type-6 OS=Homo sapiens OX=9606 GN=PSMA6 PE=1 SV=1	5	1	1	1	246	27.4	6.76	2.44	0.874514	0.987354	0.895914	1.17315	1.07198	1.20233	0.0118915	0.799944	0.694217	0.921432	0.0132615
P27930	IL1R2	Interleukin-1 receptor type 2 OS=Homo sapiens OX=9606 GN=IL1R2 PE=1 SV=1	2	1	1	1	398	45.4	7.9	2.61	1.19128	1.12389	1.26165	0.955401	1.03865	0.937562	0.013084	1.22008	1.07387	1.38588	0.0145244
Q15113	PCOLCE	Procollagen C-endopeptidase enhancer 1 OS=Homo sapiens OX=9606 GN=PCOLCE PE=1 SV=2	2	1	1	1	449	47.9	7.43	2.46	1.02449	1.26731	1.05857	1.45048	1.47284	1.41001	0.0137436	0.773163	0.586906	1.00982	0.015187
B1AK88	CAPZB	Capping protein (Actin filament) muscle Z-line, beta, isoform CRA_d OS=Homo sapiens OX=9606 GN=CAPZB PE=1 SV=1	3	1	1	1	301	33.8	6.43	3.06	0.72158	0.871869	0.911368	1.12909	1.06069	1.21484	0.0147566	0.73571	0.568081	0.946202	0.0162323
P31949	S100A11	Protein S100-A11 OS=Homo sapiens OX=9606 GN=S100A11 PE=1 SV=2	10	1	1	1	105	11.7	7.12	2.7	0.885214	0.796693	0.844358	1.31226	1.18677	1.6216	0.015671	0.613078	0.433917	0.879601	0.0171601
Q5W0H4	TPT1	Translationally-controlled tumor protein OS=Homo sapiens OX=9606 GN=TPT1 PE=1 SV=1	7	1	1	1	188	21.5	5.49	4.5	0.736984	0.815081	0.783662	1.07002	1.41921	1.14452	0.0163337	0.642787	0.46745	0.895533	0.0178052
P61158	ACTR3	Actin-related protein 3 OS=Homo sapiens OX=9606 GN=ACTR3 PE=1 SV=3	9	2	2	2	418	47.3	5.88	7.01	0.789573	0.932701	0.911848	1.0436	1.05118	1.09289	0.0174021	0.826346	0.670861	1.01285	0.0188848
P24387	CRHBP	Corticotropin-releasing factor-binding protein OS=Homo sapiens OX=9606 GN=CRHBP PE=1 SV=2	3	1	1	1	322	36.1	6.52	2.28	0.990117	1.06469	1.09973	0.768194	0.856244	0.914645	0.018483	1.24239	1.03937	1.48986	0.0199682
Q9BYJ0	FGFBP2	Fibroblast growth factor-binding protein 2 OS=Homo sapiens OX=9606 GN=FGFBP2 PE=1 SV=1	5	1	1	1	223	24.6	8.87	2.67	0.822519	0.894084	0.872137	1.24905	1.02004	1.09542	0.0215576	0.769427	0.619717	0.960939	0.0231864
Q86YZ3	HRNR	Hornerin OS=Homo sapiens OX=9606 GN=HRNR PE=1 SV=2	8	6	10	6	2850	282.2	10.04	30.15	0.605134	0.655868	0.650367	0.569682	0.506724	0.463936	0.0234177	1.24087	0.99989	1.5489	0.0250756
R4GN08	ARPC4	Actin-related protein 2/3 complex subunit 4 (Fragment) OS=Homo sapiens OX=9606 GN=ARPC4 PE=1 SV=1	10	1	1	1	77	9.4	7.52	3.28	0.875	1.08058	0.899793	1.30475	1.42045	1.16839	0.0238025	0.733351	0.57382	0.934833	0.0253753
A0A0B4J1R6	TKT	Transketolase OS=Homo sapiens OX=9606 GN=TKT PE=1 SV=1	16	4	4	4	457	49.9	7.91	11.93	1.00107	1.02787	0.939979	1.20686	1.39657	1.1597	0.0262508	0.788949	0.644301	0.970989	0.0278627
P50395	GDI2	Rab GDP dissociation inhibitor beta OS=Homo sapiens OX=9606 GN=GDI2 PE=1 SV=2	7	2	2	2	445	50.6	6.47	6.06	0.087651	0.127995	0.104649	0.14827	0.16711	0.144378	0.0270669	0.696659	0.459904	1.03455	0.0286035
P35749	MYH11	Myosin-11 OS=Homo sapiens OX=9606 GN=MYH11 PE=1 SV=3	2	3	3	2	1972	227.2	5.5	10.45	2.00876	4.36045	2.58573	0.573217	0.694618	0.443054	0.0274138	5.23409	2.24333	11.3446	0.028844
A0A0A0MTS2	GPI	Glucose-6-phosphate isomerase (Fragment) OS=Homo sapiens OX=9606 GN=GPI PE=1 SV=1	4	2	3	2	573	64.8	9.04	8.94	0.879142	0.946394	0.917154	1.05166	1.29045	1.11891	0.0314205	0.792453	0.631493	1.00094	0.0329167
Q14012	CAMK1	Calcium/calmodulin-dependent protein kinase type 1 OS=Homo sapiens OX=9606 GN=CAMK1 PE=1 SV=1	5	1	1	1	370	41.3	5.29	3.21	0.872047	0.889764	0.793307	0.96752	1.01378	1.13484	0.0321977	0.819962	0.692876	0.972349	0.0335855
P15814	IGLL1	Immunoglobulin lambda-like polypeptide 1 OS=Homo sapiens OX=9606 GN=IGLL1 PE=1 SV=1	20	3	7	2	213	22.9	10.07	23.58	0.888677	0.962892	1.02569	0.763083	0.843007	0.679353	0.0328986	1.25895	1.01169	1.57342	0.0341694
Q00266	MAT1A	S-adenosylmethionine synthase isoform type-1 OS=Homo sapiens OX=9606 GN=MAT1A PE=1 SV=2	2	1	1	1	395	43.6	6.29	2.26	0.75023	0.832258	0.832258	0.883871	1.01751	1.03594	0.0342658	0.82209	0.688895	0.983583	0.0354373
Q9HBB8	CDHR5	Cadherin-related family member 5 OS=Homo sapiens OX=9606 GN=CDHR5 PE=1 SV=3	1	1	1	1	845	88.2	4.93	3.72	0.852642	0.897358	0.890244	1.1311	1.1565	0.955285	0.0361676	0.814165	0.642798	1.03808	0.0372449
Q9HCY8	S100A14	Protein S100-A14 OS=Homo sapiens OX=9606 GN=S100A14 PE=1 SV=1	11	1	1	1	104	11.7	5.24	2.76	0.523891	0.778157	0.767065	1.3814	1.38055	0.918089	0.0374702	0.562254	0.334083	0.949298	0.0384228
Q58FF6	HSP90AB4P	Putative heat shock protein HSP 90-beta 4 OS=Homo sapiens OX=9606 GN=HSP90AB4P PE=5 SV=1	4	2	3	1	505	58.2	4.73	7.32	0.981766	0.777351	0.926104	1.04511	1.24664	1.13148	0.043537	0.784413	0.60949	1.00506	0.044282
H0Y2Y8	ZYX	Zyxin (Fragment) OS=Homo sapiens OX=9606 GN=ZYX PE=1 SV=1	14	5	7	5	540	57.6	6.87	26.57	0.881066	1.03235	0.906755	0.776403	0.829686	0.718363	0.0435501	1.21326	1.01301	1.45112	0.044282
K7EL66	MAPRE2	Microtubule-associated protein RP/EB family member 2 (Fragment) OS=Homo sapiens OX=9606 GN=MAPRE2 PE=1 SV=1	13	1	1	1	134	15	9.7	2.61	0.881474	0.908367	0.7749	0.727092	0.656375	0.752988	0.0460028	1.20047	1.00291	1.43504	0.0465802
P11684	SCGB1A1	Uteroglobin OS=Homo sapiens OX=9606 GN=SCGB1A1 PE=1 SV=1	11	1	1	1	91	10	5.06	3.1	0.969353	0.964813	1.18729	1.563	1.33371	1.24631	0.0465379	0.753425	0.577301	0.982849	0.0469258
D6RGW0	ERAP2	Endoplasmic reticulum aminopeptidase 2 (Fragment) OS=Homo sapiens OX=9606 GN=ERAP2 PE=1 SV=1	2	1	1	1	694	79.7	6.28	3.32	0.919311	1.06709	0.970988	0.718042	0.893926	0.780598	0.0488562	1.23607	0.98791	1.55339	0.0490589
E9PKE3	HSPA8	Heat shock cognate 71 kDa protein OS=Homo sapiens OX=9606 GN=HSPA8 PE=1 SV=1	15	9	10	5	627	68.8	5.52	30.8	0.877387	0.928643	0.915578	1.0593	1.2794	1.0392	0.0493999	0.805713	0.621228	1.0538	0.0493999
