# Supplementary material for: Identification of novel serum proteins that distinguish idiopathic recurrent aphthous stomatitis from Behcet’s disease
Source: PeerJ. 2026 Jul 15;14:e21511. doi: 10.7717/peerj.21511 (PMC13380236; doi:10.7717/peerj.21511)
Supplement: File S2 [file peerj-14-21511-s003.csv]

Top 10 in network ranked by Degree method
Rank	Name	Score
1	ENO1	74
2	ALB	68
3	S100A7	54
4	ANXA2	52
4	IVL	52
6	PKP1	50
6	EEF1A1	50
6	VCP	50
9	DSG1	48
9	FLG	48
