# Supplementary material for: Identification of novel serum proteins that distinguish idiopathic recurrent aphthous stomatitis from Behcet’s disease
Source: PeerJ. 2026 Jul 15;14:e21511. doi: 10.7717/peerj.21511 (PMC13380236; doi:10.7717/peerj.21511)
Supplement: Table S7 [file peerj-14-21511-s010.xlsx]

## Sheet: Sheet1
Upregulated proteins	Downregulated proteins
ANXA2	ZNF648
CSTA	IGHV1OR15-9
IGLV8-61	LIMS1
ENO1	ZYX
TGM1	CA2
PPL	CORO1C
PLG	IGHG3
TKT	HBD
HSPB1	LPA
TPT1	PFN1
ALDH1A3	IGLL1
ANXA1	HBB
H3F3A	HBG1
CALML5	HBA1
HRG
PGAM1
FLG
PKP1
C5
KRT77
IGKV1D-13
TUBA1A
PKM
HSPA1B
LGALS7
UBA1
S100A14
LYZ
DARS
SCGB1A1
PSMA1
GM2A
CASP14
PDIA3
TUBB4B
MIF
UTS2
S100A7
P4HB
FLNB
TPI1
F12
ATP5F1A
KRT6B
LGALS3
APOC4
TXN
SDF2L1
IGFBP3
PSMA6
FABP5
ALB
TUBB
CPA4
YWHAQ
SFN
LMNA
MYH9
GLUL
CTSD
KRT16
TF
GPI
SERPINB3
UBA52
HSP90AB4P
APMAP
PLEC
VCP
KRT6A
SERPINA5
CD99
S100A11
ARPC4
APOC1
GSTP1
CAPZB
EEF1A1
GDI2
AHNAK
BANF1
TRMU
SPRR1B
KRT17
RAB7A
